# Supplementary material for: Transcriptional Differential Analysis of Nitazoxanide-Mediated Anticanine Parvovirus Effect in F81 Cells
Source: Viruses. 2024 Feb 12;16(2):282. doi: 10.3390/v16020282 (PMC10892128; doi:10.3390/v16020282)
Supplement: Supplementary file 1 [file viruses-16-00282-s001.zip]

Archive with 1 entries (1 files):
- viruses-2760946-supplementary.xlsx
