# Supplementary material for: Transcriptional Differential Analysis of Nitazoxanide-Mediated Anticanine Parvovirus Effect in F81 Cells
Source: Viruses. 2024 Feb 12;16(2):282. doi: 10.3390/v16020282 (PMC10892128; doi:10.3390/v16020282)
Supplement: Supplementary file 1 [file viruses-16-00282-s001.zip › viruses-2760946-supplementary.xlsx]

## Sheet: Supplementary Table S1
Supplementary Table S1: 758 differentially expressed genes between the 0.1% DMSO treated virus group and the NTZ treated virus group.
gene_name	transcript_id	GO	KEGG	FPKM.NTZ1	FPKM.NTZ2	FPKM.NTZ3	FPKM.DMSO1	FPKM.DMSO2	FPKM.DMSO3	fc	log2(fc)	pval	qval	regulation
TOP2A	XM_003996831.6	GO:0000712(resolution of meiotic recombination intermediates);GO:0000819(sister chromatid segregation);GO:0003918(DNA topoisomerase type II (ATP-hydrolyzing) activity);GO:0005634(nucleus);GO:0006265(DNA topological change);GO:0006268(DNA unwinding involved in DNA replication);GO:0006312(mitotic recombination);GO:0009295(nucleoid);GO:0009330(DNA topoisomerase complex (ATP-hydrolyzing));GO:0044774(…	01524(Platinum drug resistance)	108.873	100.582	106.4	29.0166	28.7215	27.7806	3.69341	1.88495	0	0	up
MAGED1	XM_011291724.4;XM_045051276.1;XM_045051277.1;XM_045051278.1	GO:0032922(circadian regulation of gene expression);GO:0042981(regulation of apoptotic process);GO:0042981(regulation of apoptotic process)	04722(Neurotrophin signaling pathway);04722(Neurotrophin signaling pathway)	1215.2	1278.44	1280.22	501.977	486.463	468.611	2.59007	1.37299	9.37462e-214	1.01232e-209	up
TMEM263	XM_003989207.6;XM_045062274.1	GO:0003674(molecular_function);GO:0005575(cellular_component);GO:0008150(biological_process);GO:0016020(membrane);GO:0016021(integral component of membrane);GO:0016021(integral component of membrane)	NA	98.344	98.4873	89.8702	33.0444	34.407	33.8641	2.82979	1.5007	2.4211e-140	1.74295e-136	up
KDELR3	XM_003989261.6;XM_019835585.3	GO:0005789(endoplasmic reticulum membrane);GO:0006621(protein retention in ER lumen);GO:0015031(protein transport);GO:0016021(integral component of membrane);GO:0046923(ER retention sequence binding);GO:0046923(ER retention sequence binding)	NA	128.785	137.752	134.733	47.1524	48.0242	44.9632	2.86335	1.51771	1.31613e-137	7.10612e-134	up
CCNB1	XM_003981036.6;XM_045061655.1	GO:0005634(nucleus);GO:0005634(nucleus)	04068(FoxO signaling pathway);04110(Cell cycle);04114(Oocyte meiosis);04115(p53 signaling pathway);04218(Cellular senescence);04914(Progesterone-mediated oocyte maturation);04914(Progesterone-mediated oocyte maturation)	54.9454	56.8652	56.7541	14.484	14.9549	16.5431	3.66589	1.87416	2.0094e-136	8.67941e-133	up
CENPF	XM_045048431.1;XM_006942776.5;XM_019821799.3	GO:0000278(mitotic cell cycle);GO:0000776(kinetochore);GO:0000922(spindle pole);GO:0001822(kidney development);GO:0005635(nuclear envelope);GO:0005654(nucleoplasm);GO:0005737(cytoplasm);GO:0005813(centrosome);GO:0005930(axoneme);GO:0008022(protein C-terminus binding);GO:0008134(transcription factor binding);GO:0010389(regulation of G2/M transition of mitotic cell cycle);GO:0015031(protein transpo…	NA	18.4347	16.0156	17.6085	4.70479	4.0651	4.70626	3.86303	1.94973	3.0015e-129	9.26048e-126	up
MAGEH1	XM_004000557.6	GO:0016021(integral component of membrane)	NA	76.1313	84.6271	76.2778	19.4929	19.1333	16.8548	4.27238	2.09504	3.1967e-127	8.62988e-124	up
KPNA2	XM_045044649.1;XM_045044651.1;XM_045044650.1;XM_045044652.1	GO:0005643(nuclear pore);GO:0005654(nucleoplasm);GO:0005829(cytosol);GO:0006607(NLS-bearing protein import into nucleus);GO:0008139(nuclear localization sequence binding);GO:0008139(nuclear localization sequence binding)	05164(Influenza A);05164(Influenza A)	166.688	176.29	166.807	67.9707	66.6929	69.6949	2.49456	1.31879	2.69487e-125	6.46678e-122	up
SEC24D	XM_011281667.4;XM_019829010.3;XM_045055924.1;XM_045055923.1	GO:0001701(in utero embryonic development);GO:0006886(intracellular protein transport);GO:0006888(ER to Golgi vesicle-mediated transport);GO:0008270(zinc ion binding);GO:0030127(COPII vesicle coat);GO:0030127(COPII vesicle coat)	04141(Protein processing in endoplasmic reticulum);04141(Protein processing in endoplasmic reticulum)	50.067	48.5137	50.7183	15.7368	18.2379	17.6577	2.89158	1.53186	1.75109e-106	3.78182e-103	up
SEC23A	XM_045059841.1;XM_045059838.1;XM_045059842.1;XM_011283203.4;XM_045059839.1;XM_045059840.1	GO:0006886(intracellular protein transport);GO:0006888(ER to Golgi vesicle-mediated transport);GO:0008270(zinc ion binding);GO:0030127(COPII vesicle coat);GO:0030127(COPII vesicle coat)	04141(Protein processing in endoplasmic reticulum);04141(Protein processing in endoplasmic reticulum)	68.3539	63.871	66.2631	26.7486	24.4345	27.1144	2.53505	1.34201	2.91858e-101	5.73023e-98	up
SLC38A2	XM_006933638.5;XM_003988588.3	GO:0003333(amino acid transmembrane transport);GO:0005887(integral component of plasma membrane);GO:0015171(amino acid transmembrane transporter activity);GO:0015171(amino acid transmembrane transporter activity)	04974(Protein digestion and absorption);04724(Glutamatergic synapse);04727(GABAergic synapse);04727(GABAergic synapse)	116.524	111.733	114.908	45.3413	48.926	51.2971	2.35748	1.23725	1.41456e-99	2.54585e-96	up
PDXDC1	XM_003998843.6;XM_006942303.5;XM_019820923.3;XM_023246625.2;XM_006942302.5	GO:0005794(Golgi apparatus);GO:0016831(carboxy-lyase activity);GO:0019752(carboxylic acid metabolic process);GO:0030170(pyridoxal phosphate binding);GO:0030170(pyridoxal phosphate binding)	00410(beta-Alanine metabolism);00430(Taurine and hypotaurine metabolism);00770(Pantothenate and CoA biosynthesis);04146(Peroxisome);04146(Peroxisome)	56.3577	57.015	58.9457	25.3453	26.005	24.1399	2.28266	1.19071	1.55791e-99	2.58817e-96	up
MAGEL2	XM_019831979.3	GO:0004842(ubiquitin-protein transferase activity);GO:0005634(nucleus);GO:0005768(endosome);GO:0005829(cytosol);GO:0030904(retromer complex);GO:0034314(Arp2/3 complex-mediated actin nucleation);GO:0042147(retrograde transport, endosome to Golgi);GO:0042752(regulation of circadian rhythm);GO:0045892(negative regulation of transcription, DNA-templated);GO:0051127(positive regulation of actin nuclea…	NA	22.7826	23.8147	24.5519	7.48903	7.18522	6.89215	3.29907	1.72206	3.63818e-94	5.6124e-91	up
SEC31A	XM_019829312.3;XM_019829315.2;XM_019829316.3;XM_019829314.3;XM_019829307.3;XM_019829317.2;XM_019829313.2;XM_019829318.3;XM_019829309.3;XM_019829310.2;XM_019829311.3;XM_006931016.5;XM_019829308.3;XM_006931013.5;XM_003985234.6;XM_003985232.6;XM_003985231.6;XM_003985233.6;XM_003985236.6;XM_006931006.5;XM_006931017.5	GO:0030120(vesicle coat);GO:0030134(COPII-coated ER to Golgi transport vesicle);GO:0048306(calcium-dependent protein binding);GO:0048471(perinuclear region of cytoplasm);GO:0051592(response to calcium ion);GO:0070971(endoplasmic reticulum exit site);GO:0070971(endoplasmic reticulum exit site)	04141(Protein processing in endoplasmic reticulum);04141(Protein processing in endoplasmic reticulum)	70.5039	73.5178	70.6012	32.2133	33.3912	33.2281	2.17158	1.11874	7.97024e-93	1.07583e-89	up
FAM114A1	XM_023253196.2;XM_045056466.1;XM_003985439.4;XM_019829634.2	GO:0005515(protein binding);GO:0005737(cytoplasm);GO:0005737(cytoplasm)	NA	36.6647	35.8485	35.5484	14.1609	12.7192	13.7494	2.65969	1.41126	1.18354e-91	1.50359e-88	up
SPARC	XM_003981374.6	GO:0001937(negative regulation of endothelial cell proliferation);GO:0005509(calcium ion binding);GO:0005518(collagen binding);GO:0005615(extracellular space);GO:0007165(signal transduction);GO:0009986(cell surface);GO:0010595(positive regulation of endothelial cell migration);GO:0016363(nuclear matrix);GO:0016525(negative regulation of angiogenesis);GO:0022604(regulation of cell morphogenesis);G…	NA	234.914	234.441	239.927	106.005	97.5349	86.86	2.44243	1.28832	6.47154e-87	7.76477e-84	up
KIFC1	XM_019830459.3;XM_019830460.3	GO:0003777(microtubule motor activity);GO:0005871(kinesin complex);GO:0007018(microtubule-based movement);GO:0016887(ATPase activity);GO:0016887(ATPase activity)	NA	37.3002	40.3744	41.2836	10.5485	12.8087	11.8336	3.38038	1.75719	2.68878e-77	2.63953e-74	up
SLC39A7	XM_023253793.2	GO:0005654(nucleoplasm);GO:0005783(endoplasmic reticulum);GO:0016021(integral component of membrane);GO:0030001(metal ion transport);GO:0046873(metal ion transmembrane transporter activity);GO:0055085(transmembrane transport);GO:0005385(zinc ion transmembrane transporter activity);GO:0006882(cellular zinc ion homeostasis);GO:0071577(zinc II ion transmembrane transport)	NA	80.6508	83.0364	85.9516	36.5046	32.9508	31.83	2.46471	1.30142	2.05618e-76	1.93075e-73	up
ARL6IP1	XM_003998830.6	GO:0005784(Sec61 translocon complex);GO:0006613(cotranslational protein targeting to membrane);GO:0016021(integral component of membrane)	NA	56.3333	65.3945	57.7563	20.2671	22.0019	19.859	2.88894	1.53054	7.09413e-76	6.38383e-73	up
BUB1B	XM_045059551.1;XM_045059552.1	GO:0000778(condensed nuclear chromosome kinetochore);GO:0000940(condensed chromosome outer kinetochore);GO:0007091(metaphase/anaphase transition of mitotic cell cycle);GO:0007094(mitotic spindle assembly checkpoint);GO:0034501(protein localization to kinetochore);GO:0048471(perinuclear region of cytoplasm);GO:0048471(perinuclear region of cytoplasm)	04110(Cell cycle);05166(HTLV-I infection);05166(HTLV-I infection)	19.8312	19.9033	20.0384	6.55509	7.16782	6.38893	2.97203	1.57145	1.79329e-71	1.48961e-68	up
HJURP	XM_023257872.2	GO:0000775(chromosome, centromeric region);GO:0005634(nucleus);GO:0034080(CENP-A containing nucleosome assembly);GO:0042393(histone binding)	NA	25.9366	26.054	28.2435	8.1877	7.73151	6.67798	3.55062	1.82807	3.79098e-70	2.92407e-67	up
KIF11	XM_011287418.4;XM_045040408.1	GO:0005871(kinesin complex);GO:0007018(microtubule-based movement);GO:0007059(chromosome segregation);GO:0008574(ATP-dependent microtubule motor activity, plus-end-directed);GO:0090307(mitotic spindle assembly);GO:0090307(mitotic spindle assembly)	NA	31.6282	28.5494	31.3545	13.0058	12.2081	12.4583	2.4297	1.28078	6.94288e-70	5.17053e-67	up
INCENP	XM_023239932.2;XM_045039441.1;XM_045039435.1;XM_045039442.1;XM_045039439.1;XM_045039436.1;XM_045039434.1;XM_023239934.2;XM_045039443.1;XM_045039440.1	GO:0000776(kinetochore);GO:0000800(lateral element);GO:0000801(central element);GO:0000910(cytokinesis);GO:0005721(pericentric heterochromatin);GO:0005819(spindle);GO:0007059(chromosome segregation);GO:0010369(chromocenter);GO:0030496(midbody);GO:0030496(midbody)	NA	15.9498	16.6153	17.5683	5.93724	5.93421	5.49684	2.88649	1.52931	4.53647e-68	2.88159e-65	up
CDR2	XM_011290634.4;XM_023246743.2	GO:0005737(cytoplasm);GO:0005737(cytoplasm)	NA	17.1154	16.978	18.3137	4.98909	4.59256	4.63105	3.68734	1.88258	1.10296e-67	6.61684e-65	up
CDC25B	XM_045053831.1;XM_045053832.1;XM_045053833.1;XM_045053834.1	GO:0000922(spindle pole);GO:0001556(oocyte maturation);GO:0004725(protein tyrosine phosphatase activity);GO:0005654(nucleoplasm);GO:0005737(cytoplasm);GO:0005813(centrosome);GO:0006468(protein phosphorylation);GO:0007144(female meiosis I);GO:0019901(protein kinase binding);GO:0032467(positive regulation of cytokinesis);GO:0035335(peptidyl-tyrosine dephosphorylation);GO:0045860(positive regulation…	04010(MAPK signaling pathway);04110(Cell cycle);04914(Progesterone-mediated oocyte maturation);05206(MicroRNAs in cancer);05206(MicroRNAs in cancer)	48.4346	44.8655	50.3646	17.1894	18.3949	19.5873	2.60396	1.38071	3.21829e-67	1.87853e-64	up
ACBD3	XM_023248105.2;XM_023248106.2	GO:0000062(fatty-acyl-CoA binding);GO:0000139(Golgi membrane);GO:0005515(protein binding);GO:0005739(mitochondrion);GO:0005794(Golgi apparatus);GO:0006694(steroid biosynthetic process);GO:0006810(transport);GO:0016020(membrane);GO:0016021(integral component of membrane);GO:0034237(protein kinase A regulatory subunit binding);GO:0034237(protein kinase A regulatory subunit binding)	NA	24.8383	26.7375	26.9662	10.7793	10.8181	10.3499	2.45849	1.29777	5.90432e-67	3.35567e-64	up
ASPM	XM_003999347.6;XM_023247981.2;XM_023247980.2	GO:0001764(neuron migration);GO:0002052(positive regulation of neuroblast proliferation);GO:0005516(calmodulin binding);GO:0005634(nucleus);GO:0005737(cytoplasm);GO:0007283(spermatogenesis);GO:0008584(male gonad development);GO:0021873(forebrain neuroblast division);GO:0021987(cerebral cortex development);GO:0030496(midbody);GO:0036449(microtubule minus-end);GO:0045665(negative regulation of neur…	NA	7.2472	6.01229	6.92278	2.15665	2.05436	1.97137	3.26448	1.70685	3.91509e-64	2.0623e-61	up
XBP1	XM_023241614.2	GO:0003700(DNA binding transcription factor activity);GO:0006355(regulation of transcription, DNA-templated);GO:0043565(sequence-specific DNA binding)	04141(Protein processing in endoplasmic reticulum);04932(Non-alcoholic fatty liver disease (NAFLD));05166(HTLV-I infection)	76.6429	85.5087	77.2101	32.8658	33.7087	30.6339	2.46236	1.30004	1.16041e-63	5.96697e-61	up
MINAR1	XM_023254793.2;XR_006598713.1	GO:0016021(integral component of membrane);GO:0016021(integral component of membrane)	NA	11.6335	11.4638	12.6302	3.75921	4.18954	4.32046	2.91197	1.54199	2.46525e-59	1.10921e-56	up
ARL4C	XM_011285620.4	GO:0005525(GTP binding);GO:0005737(cytoplasm);GO:0005886(plasma membrane);GO:0007264(small GTPase mediated signal transduction);GO:0032456(endocytic recycling);GO:0043014(alpha-tubulin binding)	NA	41.3876	45.2656	47.4602	20.1978	19.7333	19.8891	2.24194	1.16475	1.72979e-58	7.62414e-56	up
CCNA2	XM_003985035.6	GO:0000079(regulation of cyclin-dependent protein serine/threonine kinase activity);GO:0001939(female pronucleus);GO:0001940(male pronucleus);GO:0005654(nucleoplasm);GO:0005794(Golgi apparatus);GO:0007265(Ras protein signal transduction);GO:0010389(regulation of G2/M transition of mitotic cell cycle);GO:0019901(protein kinase binding);GO:0045893(positive regulation of transcription, DNA-templated)	04152(AMPK signaling pathway);04110(Cell cycle);04218(Cellular senescence);04914(Progesterone-mediated oocyte maturation);05203(Viral carcinogenesis);05161(Hepatitis B);05169(Epstein-Barr virus infection);05165(Human papillomavirus infection)	49.7617	49.8441	47.2193	22.6635	23.8097	22.1982	2.13808	1.09632	1.57463e-57	6.66811e-55	up
GOLGA3	XM_045041282.1;XM_045041280.1;XM_045041279.1;XM_045041281.1;XM_006938338.5	GO:0005654(nucleoplasm);GO:0005730(nucleolus);GO:0005829(cytosol);GO:0007283(spermatogenesis);GO:0017119(Golgi transport complex);GO:0090498(extrinsic component of Golgi membrane);GO:0090498(extrinsic component of Golgi membrane)	NA	18.4232	18.0997	19.6327	8.56387	7.78629	7.60502	2.34419	1.22909	2.26594e-56	9.41105e-54	up
MGAT1	XM_045056966.1;XM_045056972.1;XM_045056964.1;XM_023253766.2;XM_045056969.1;XR_006597438.1;XM_045056967.1;XM_045056975.1	GO:0001701(in utero embryonic development);GO:0006049(UDP-N-acetylglucosamine catabolic process);GO:0006486(protein glycosylation);GO:0008375(acetylglucosaminyltransferase activity);GO:0016021(integral component of membrane);GO:0070062(extracellular exosome);GO:0070062(extracellular exosome)	00510(N-Glycan biosynthesis);00510(N-Glycan biosynthesis)	21.5237	21.7799	22.861	8.44983	9.40293	8.69844	2.49196	1.31728	2.92569e-56	1.19219e-53	up
MYC	XM_011291443.4;NM_001173446.1;XM_011291444.4	GO:0000165(MAPK cascade);GO:0003677(DNA binding);GO:0003700(DNA binding transcription factor activity);GO:0005634(nucleus);GO:0005654(nucleoplasm);GO:0005730(nucleolus);GO:0006338(chromatin remodeling);GO:0006879(cellular iron ion homeostasis);GO:0006974(cellular response to DNA damage stimulus);GO:0010332(response to gamma radiation);GO:0032204(regulation of telomere maintenance);GO:0032873(nega…	04010(MAPK signaling pathway);04012(ErbB signaling pathway);04310(Wnt signaling pathway);04350(TGF-beta signaling pathway);04390(Hippo signaling pathway);04630(Jak-STAT signaling pathway);04151(PI3K-Akt signaling pathway);04110(Cell cycle);04218(Cellular senescence);04550(Signaling pathways regulating pluripotency of stem cells);04919(Thyroid hormone signaling pathway);05200(Pathways in cancer);0…	53.8158	53.831	59.0936	23.6215	23.4284	25.1404	2.30974	1.20773	1.21603e-55	4.77503e-53	up
FKBP14	XM_003982902.5;XM_019825642.3	GO:0003755(peptidyl-prolyl cis-trans isomerase activity);GO:0005528(FK506 binding);GO:0005789(endoplasmic reticulum membrane);GO:0061077(chaperone-mediated protein folding);GO:0061077(chaperone-mediated protein folding)	NA	11.0122	11.6098	10.8542	1.68833	2.72251	1.69928	5.4788	2.45386	7.93613e-55	3.06065e-52	up
CENPA	XM_003984412.6	GO:0000786(nucleosome);GO:0003677(DNA binding);GO:0005634(nucleus);GO:0046982(protein heterodimerization activity)	NA	22.9544	20.6293	23.9948	7.17634	7.29831	7.63275	3.05683	1.61204	1.64399e-54	5.91753e-52	up
PRRC1	XM_045058526.1;XM_023254758.2;XM_006927572.5;XM_006927571.5;XM_045058556.1;XM_045058546.1	GO:0005575(cellular_component);GO:0005794(Golgi apparatus);GO:0008150(biological_process);GO:0042802(identical protein binding);GO:0042802(identical protein binding)	NA	17.4347	17.4878	16.4966	6.97312	6.61057	7.07522	2.48896	1.31554	3.41179e-54	1.18846e-51	up
ERRFI1	XM_023258062.2	GO:0031234(extrinsic component of cytoplasmic side of plasma membrane);GO:0042059(negative regulation of epidermal growth factor receptor signaling pathway);GO:0045616(regulation of keratinocyte differentiation)	NA	113.102	112.66	125.609	54.3753	60.8168	57.5817	2.03371	1.02411	3.52753e-52	1.10412e-49	up
CCNB3	XM_019823821.3;XM_045050915.1;XM_045050914.1	GO:0000079(regulation of cyclin-dependent protein serine/threonine kinase activity);GO:0005634(nucleus);GO:0010389(regulation of G2/M transition of mitotic cell cycle);GO:0019901(protein kinase binding);GO:0051301(cell division);GO:0051321(meiotic cell cycle);GO:0005654(nucleoplasm);GO:0005654(nucleoplasm)	04068(FoxO signaling pathway);04110(Cell cycle);04218(Cellular senescence);04914(Progesterone-mediated oocyte maturation);04914(Progesterone-mediated oocyte maturation)	5.92097	5.30588	5.16921	1.20073	1.00668	0.906764	5.26497	2.39643	4.42834e-51	1.32832e-48	up
KIF23	XM_023255117.2;XM_045059101.1;XM_045059098.1;XM_045059099.1;XM_023255116.2;XM_023255118.2;XM_045059100.1	GO:0000915(actomyosin contractile ring assembly);GO:0003777(microtubule motor activity);GO:0005524(ATP binding);GO:0005871(kinesin complex);GO:0005874(microtubule);GO:0007018(microtubule-based movement);GO:0008017(microtubule binding);GO:0016887(ATPase activity);GO:0051256(mitotic spindle midzone assembly);GO:0072383(plus-end-directed vesicle transport along microtubule);GO:0000281(mitotic cytoki…	05206(MicroRNAs in cancer);05206(MicroRNAs in cancer)	57.8293	58.4165	56.8627	30.1914	29.0828	26.2708	2.0236	1.01692	8.13804e-51	2.3751e-48	up
DEPDC1	XM_003990181.6;XM_019837217.3	GO:0005654(nucleoplasm);GO:0017053(transcriptional repressor complex);GO:0035556(intracellular signal transduction);GO:0045892(negative regulation of transcription, DNA-templated);GO:0045892(negative regulation of transcription, DNA-templated)	NA	12.2668	11.8217	12.6497	4.47175	3.89724	3.94394	2.98372	1.57711	1.30968e-49	3.5804e-47	up
TBL2	XM_003998572.6;XM_045048054.1	GO:0005783(endoplasmic reticulum);GO:0019901(protein kinase binding);GO:0030968(endoplasmic reticulum unfolded protein response);GO:0031369(translation initiation factor binding);GO:0042149(cellular response to glucose starvation);GO:0051219(phosphoprotein binding);GO:0071456(cellular response to hypoxia);GO:0071456(cellular response to hypoxia)	NA	26.5759	26.9157	26.3902	12.8639	13.2273	11.8701	2.1043	1.07334	2.87556e-49	7.5736e-47	up
CDC20	XM_003989972.4;XM_006934655.5	GO:0000922(spindle pole);GO:0005654(nucleoplasm);GO:0005680(anaphase-promoting complex);GO:0005737(cytoplasm);GO:0005815(microtubule organizing center);GO:0008022(protein C-terminus binding);GO:0010997(anaphase-promoting complex binding);GO:0016567(protein ubiquitination);GO:0019899(enzyme binding);GO:0031145(anaphase-promoting complex-dependent catabolic process);GO:0031915(positive regulation o…	04120(Ubiquitin mediated proteolysis);04110(Cell cycle);04114(Oocyte meiosis);05203(Viral carcinogenesis);05166(HTLV-I infection);05166(HTLV-I infection)	44.5558	48.1818	47.3622	21.2665	20.3537	18.6538	2.32438	1.21685	6.36329e-49	1.6168e-46	up
FAM83D	XM_023251255.2	GO:0001837(epithelial to mesenchymal transition);GO:0005737(cytoplasm);GO:0008017(microtubule binding);GO:0008283(cell proliferation);GO:0016477(cell migration);GO:0032006(regulation of TOR signaling);GO:0042176(regulation of protein catabolic process);GO:0051301(cell division);GO:0051310(metaphase plate congression);GO:0070372(regulation of ERK1 and ERK2 cascade);GO:0097431(mitotic spindle pole)…	NA	15.589	15.9932	18.9886	4.37416	4.72563	4.09887	3.83151	1.93791	4.18045e-48	1.01444e-45	up
CCNF	XM_023246494.2	GO:0000320(re-entry into mitotic cell cycle);GO:0001890(placenta development);GO:0005634(nucleus);GO:0005814(centriole);GO:0010826(negative regulation of centrosome duplication);GO:0016567(protein ubiquitination);GO:0019005(SCF ubiquitin ligase complex);GO:0031146(SCF-dependent proteasomal ubiquitin-dependent protein catabolic process)	NA	13.0248	13.1201	13.8722	5.038	4.26163	4.47141	2.90589	1.53898	1.82938e-47	4.3899e-45	up
BHLHE41	XM_023256870.2;XM_045061581.1	GO:0000122(negative regulation of transcription by RNA polymerase II);GO:0000978(RNA polymerase II proximal promoter sequence-specific DNA binding);GO:0001102(RNA polymerase II activating transcription factor binding);GO:0003714(transcription corepressor activity);GO:0005515(protein binding);GO:0005634(nucleus);GO:0006351(transcription, DNA-templated);GO:0008283(cell proliferation);GO:0009887(ani…	04710(Circadian rhythm);04710(Circadian rhythm)	24.9966	25.6036	29.1215	10.0329	10.7383	10.9432	2.51374	1.32984	1.94676e-47	4.62023e-45	up
COL1A1	XM_003996699.5	GO:0001568(blood vessel development);GO:0001649(osteoblast differentiation);GO:0001957(intramembranous ossification);GO:0001958(endochondral ossification);GO:0005201(extracellular matrix structural constituent);GO:0005584(collagen type I trimer);GO:0005615(extracellular space);GO:0005737(cytoplasm);GO:0007601(visual perception);GO:0007605(sensory perception of sound);GO:0010718(positive regulatio…	04151(PI3K-Akt signaling pathway);04512(ECM-receptor interaction);04510(Focal adhesion);04611(Platelet activation);04926(Relaxin signaling pathway);04974(Protein digestion and absorption);04933(AGE-RAGE signaling pathway in diabetic complications);05165(Human papillomavirus infection);05146(Amoebiasis)	8.76763	8.57003	10.5881	3.02346	2.57211	2.22921	3.56888	1.83547	1.17691e-44	2.64767e-42	up
KIF18B	XM_006940428.3;XR_002149237.3;XM_019818007.3;XR_002149238.3;XM_045045306.1	GO:0000070(mitotic sister chromatid segregation);GO:0005871(kinesin complex);GO:0007018(microtubule-based movement);GO:0007019(microtubule depolymerization);GO:0008574(ATP-dependent microtubule motor activity, plus-end-directed);GO:0008574(ATP-dependent microtubule motor activity, plus-end-directed)	NA	8.91961	7.41969	9.07682	2.27783	2.28174	2.20595	3.75672	1.90947	6.1539e-44	1.34248e-41	up
DAPK3	XM_023243856.2	GO:0000910(cytokinesis);GO:0004674(protein serine/threonine kinase activity);GO:0005515(protein binding);GO:0005524(ATP binding);GO:0005634(nucleus);GO:0005737(cytoplasm);GO:0005884(actin filament);GO:0006351(transcription, DNA-templated);GO:0006355(regulation of transcription, DNA-templated);GO:0006468(protein phosphorylation);GO:0006915(apoptotic process);GO:0006940(regulation of smooth muscle …	04140(Autophagy - animal);05200(Pathways in cancer);05219(Bladder cancer)	50.784	48.3013	53.9243	22.2579	25.7274	21.8122	2.19219	1.13237	1.58886e-41	3.11952e-39	up
KLF6	XM_003988067.6	GO:0003676(nucleic acid binding);GO:0046872(metal ion binding)	NA	28.1745	26.9677	30.7502	11.0919	12.2611	13.3545	2.33992	1.22646	1.2051e-40	2.20563e-38	up
FAM98A	XM_003984328.5	GO:0072669(tRNA-splicing ligase complex)	NA	49.5052	53.3703	45.8498	23.4835	21.4445	23.5834	2.17081	1.11823	1.49545e-40	2.71406e-38	up
AURKA	XM_006929641.5;XM_045053470.1	GO:0000780(condensed nuclear chromosome, centromeric region);GO:0004712(protein serine/threonine/tyrosine kinase activity);GO:0005876(spindle microtubule);GO:0007052(mitotic spindle organization);GO:0031616(spindle pole centrosome);GO:0032133(chromosome passenger complex);GO:0032465(regulation of cytokinesis);GO:0035174(histone serine kinase activity);GO:0051233(spindle midzone);GO:0051233(spindl…	04114(Oocyte meiosis);04914(Progesterone-mediated oocyte maturation);04914(Progesterone-mediated oocyte maturation)	28.2835	28.8128	29.9958	12.8431	11.6204	12.2949	2.36931	1.24447	8.4855e-40	1.46609e-37	up
CSF1	XM_023258965.2;XM_023258967.2;XM_045033266.1;XM_023258968.2;XM_023258966.2	GO:0001503(ossification);GO:0001954(positive regulation of cell-matrix adhesion);GO:0002158(osteoclast proliferation);GO:0003006(developmental process involved in reproduction);GO:0005125(cytokine activity);GO:0005157(macrophage colony-stimulating factor receptor binding);GO:0005515(protein binding);GO:0005576(extracellular region);GO:0005615(extracellular space);GO:0005788(endoplasmic reticulum …	04014(Ras signaling pathway);04015(Rap1 signaling pathway);04010(MAPK signaling pathway);04668(TNF signaling pathway);04151(PI3K-Akt signaling pathway);04060(Cytokine-cytokine receptor interaction);04640(Hematopoietic cell lineage);04380(Osteoclast differentiation);05323(Rheumatoid arthritis);05323(Rheumatoid arthritis)	3.33417	3.35336	2.91636	8.1771	7.12616	7.37828	0.423424	-1.23983	8.81173e-40	1.51037e-37	down
CDCA3	XM_023256732.2;XM_003988333.6;XM_011283713.4;XM_006933463.4;XM_023256731.2	GO:0003674(molecular_function);GO:0005515(protein binding);GO:0005575(cellular_component);GO:0005829(cytosol);GO:0008150(biological_process);GO:0016567(protein ubiquitination);GO:0051301(cell division);GO:0051301(cell division)	NA	46.2982	51.928	50.3477	23.2035	19.8289	19.9773	2.35795	1.23753	6.21235e-39	9.8653e-37	up
KIAA1522	XM_045035490.1;XM_045035487.1;XM_045035486.1;XM_045035488.1;XM_045035489.1	GO:0030154(cell differentiation);GO:0030154(cell differentiation)	NA	10.905	11.1356	11.5959	5.73869	5.37411	5.40371	2.03654	1.02612	1.07274e-38	1.67884e-36	up
RCN3	XM_011289682.4	GO:0005509(calcium ion binding)	NA	75.6757	89.8695	82.0765	38.8372	32.3468	30.9152	2.4253	1.27817	1.37515e-38	2.09149e-36	up
TROAP	XM_003988664.4;XM_045061752.1	GO:0005515(protein binding);GO:0005737(cytoplasm);GO:0007155(cell adhesion);GO:0007155(cell adhesion)	NA	19.9662	22.072	23.1829	7.41003	4.78009	6.13289	3.55952	1.83168	2.89207e-37	4.22027e-35	up
RRM2B	XM_004000027.6	GO:0001822(kidney development);GO:0003014(renal system process);GO:0004748(ribonucleoside-diphosphate reductase activity, thioredoxin disulfide as acceptor);GO:0005654(nucleoplasm);GO:0005739(mitochondrion);GO:0005971(ribonucleoside-diphosphate reductase complex);GO:0006264(mitochondrial DNA replication);GO:0006281(DNA repair);GO:0006979(response to oxidative stress);GO:0009186(deoxyribonucleosid…	00230(Purine metabolism);00240(Pyrimidine metabolism);00480(Glutathione metabolism);00983(Drug metabolism - other enzymes);04115(p53 signaling pathway)	5.54887	5.94205	6.17519	11.5782	11.6129	13.4595	0.482014	-1.05285	3.5955e-37	5.21155e-35	down
UGCG	XM_011288497.4	GO:0006679(glucosylceramide biosynthetic process);GO:0008120(ceramide glucosyltransferase activity);GO:0016020(membrane);GO:0016021(integral component of membrane);GO:1903955(positive regulation of protein targeting to mitochondrion)	00600(Sphingolipid metabolism)	30.9036	33.2035	32.222	14.2218	15.6493	16.5182	2.07654	1.05418	3.70853e-37	5.33954e-35	up
NUSAP1	XM_006932633.5;XM_006932634.5;XM_006932632.5;XM_003987262.6	GO:0000281(mitotic cytokinesis);GO:0003677(DNA binding);GO:0005694(chromosome);GO:0005730(nucleolus);GO:0005737(cytoplasm);GO:0005876(spindle microtubule);GO:0007076(mitotic chromosome condensation);GO:0008017(microtubule binding);GO:0040001(establishment of mitotic spindle localization);GO:0045840(positive regulation of mitotic nuclear division);GO:0045840(positive regulation of mitotic nuclear …	03013(RNA transport);03013(RNA transport)	33.3997	35.1638	30.2174	14.7822	14.5122	13.9846	2.28242	1.19056	7.41612e-36	9.47727e-34	up
TGIF1	XM_003995036.5	GO:0000122(negative regulation of transcription by RNA polymerase II);GO:0000978(RNA polymerase II proximal promoter sequence-specific DNA binding);GO:0005634(nucleus)	04350(TGF-beta signaling pathway)	32.3486	33.6333	35.9979	14.6155	14.5841	14.9849	2.30804	1.20667	1.54644e-35	1.94177e-33	up
LOC111558013	XR_006590774.1;XR_006590775.1	GO:0000122(negative regulation of transcription by RNA polymerase II);GO:0001046(core promoter sequence-specific DNA binding);GO:0003700(DNA binding transcription factor activity);GO:0005515(protein binding);GO:0005634(nucleus);GO:0005654(nucleoplasm);GO:0005667(transcription factor complex);GO:0005730(nucleolus);GO:0005737(cytoplasm);GO:0006355(regulation of transcription, DNA-templated);GO:0006…	04550(Signaling pathways regulating pluripotency of stem cells);04550(Signaling pathways regulating pluripotency of stem cells)	0.098328	0.062456	0.100878	1.55629	0.896679	1.15933	0.0724364	-3.78714	3.32196e-34	3.79599e-32	down
DBF4	XM_011280366.4;XM_019825412.2;XM_019825411.3;XM_045052328.1	GO:0000082(G1/S transition of mitotic cell cycle);GO:0003676(nucleic acid binding);GO:0005654(nucleoplasm);GO:0006260(DNA replication);GO:0008047(enzyme activator activity);GO:0008270(zinc ion binding);GO:0043085(positive regulation of catalytic activity);GO:0043085(positive regulation of catalytic activity)	04110(Cell cycle);04110(Cell cycle)	23.1569	21.7173	22.7719	10.2408	10.3412	10.4088	2.18278	1.12617	3.66972e-34	4.17131e-32	up
FAM8A1	XM_019831563.3	GO:0016021(integral component of membrane)	NA	7.9999	8.49677	7.65685	2.97331	3.03468	2.95772	2.69399	1.42974	3.87703e-34	4.38389e-32	up
HSFX4	XM_023249079.2	GO:0003700(DNA binding transcription factor activity);GO:0005634(nucleus);GO:0006355(regulation of transcription, DNA-templated);GO:0043565(sequence-specific DNA binding)	NA	0.36482	0.216085	0.402173	4.54702	4.68792	4.40876	0.0720536	-3.79479	3.98487e-34	4.48236e-32	down
LOC123382436	XR_006590804.1	NA	NA	3.5979	2.8363	3.082	8.51839	7.40034	6.24888	0.429284	-1.22	2.19441e-33	2.36963e-31	down
LOC123381575	XR_006588740.1	NA	NA	0.763749	1.03994	0.717748	5.60683	4.15802	5.1974	0.16852	-2.56901	3.42627e-33	3.60961e-31	down
SLC39A13	XM_045039270.1;XM_023239820.2;XM_045039268.1;XM_045039271.1;XM_023239822.2;XR_006586603.1;XM_023239823.2;XM_023239825.2;XM_045039267.1;XM_023239821.2	GO:0005385(zinc ion transmembrane transporter activity);GO:0006882(cellular zinc ion homeostasis);GO:0071577(zinc II ion transmembrane transport);GO:0005794(Golgi apparatus);GO:0016021(integral component of membrane);GO:0042803(protein homodimerization activity);GO:0048471(perinuclear region of cytoplasm);GO:0061448(connective tissue development);GO:0061448(connective tissue development)	NA	14.3187	16.303	16.4649	4.84353	6.26125	5.56048	2.82543	1.49847	5.81337e-33	6.06529e-31	up
PRR11	XM_003996624.5;XM_023243670.2;XM_019817596.3;XM_045044505.1;XM_045044504.1;XM_045044503.1	GO:0005634(nucleus);GO:0005737(cytoplasm);GO:0016020(membrane);GO:0051726(regulation of cell cycle);GO:0051726(regulation of cell cycle)	NA	21.1415	18.9865	21.3112	7.58491	7.23681	8.01694	2.69014	1.42768	9.43206e-33	9.65422e-31	up
CDCA8	XM_006934583.4	GO:0000070(mitotic sister chromatid segregation);GO:0000775(chromosome, centromeric region);GO:0032133(chromosome passenger complex);GO:0051233(spindle midzone)	NA	27.9253	30.9017	26.5509	13.0505	12.3648	11.5683	2.30853	1.20698	1.4688e-32	1.48232e-30	up
EIF2AK3	XM_019827552.3;XM_045054540.1	GO:0001503(ossification);GO:0001525(angiogenesis);GO:0004694(eukaryotic translation initiation factor 2alpha kinase activity);GO:0005524(ATP binding);GO:0006983(ER overload response);GO:0010575(positive regulation of vascular endothelial growth factor production);GO:0016020(membrane);GO:0019903(protein phosphatase binding);GO:0030968(endoplasmic reticulum unfolded protein response);GO:0031018(end…	04141(Protein processing in endoplasmic reticulum);04140(Autophagy - animal);04137(Mitophagy - animal);04210(Apoptosis);05010(Alzheimer disease);04932(Non-alcoholic fatty liver disease (NAFLD));05162(Measles);05164(Influenza A);05160(Hepatitis C);05168(Herpes simplex infection);05169(Epstein-Barr virus infection);05169(Epstein-Barr virus infection)	15.6874	15.8828	15.2094	7.80437	7.28927	6.63839	2.15257	1.10606	3.47049e-32	3.42247e-30	up
KIF20A	XM_006927632.4;XM_045059582.1;XM_003980801.5	GO:0003777(microtubule motor activity);GO:0005871(kinesin complex);GO:0007018(microtubule-based movement);GO:0016887(ATPase activity);GO:0016887(ATPase activity)	NA	22.0828	21.5617	21.9055	8.86607	9.72778	10.6185	2.24391	1.16602	6.71581e-32	6.53339e-30	up
SAR1A	XM_003994009.6;XM_023240514.2	GO:0005525(GTP binding);GO:0005783(endoplasmic reticulum);GO:0005794(Golgi apparatus);GO:0006886(intracellular protein transport);GO:0016192(vesicle-mediated transport);GO:0070062(extracellular exosome);GO:0070062(extracellular exosome)	04141(Protein processing in endoplasmic reticulum);05134(Legionellosis);05134(Legionellosis)	33.5265	34.1981	31.6546	16.8657	14.0676	16.7003	2.08632	1.06096	1.28071e-30	1.16217e-28	up
BFAR	XM_003998845.5;XM_006942309.4;XM_006942310.5;XM_045048039.1;XM_019820930.2;XM_006942307.5;XM_006942306.5	GO:0043161(proteasome-mediated ubiquitin-dependent protein catabolic process);GO:0061630(ubiquitin protein ligase activity);GO:1903895(negative regulation of IRE1-mediated unfolded protein response);GO:1903895(negative regulation of IRE1-mediated unfolded protein response)	NA	36.929	40.0971	36.4201	19.0812	17.2765	20.1617	2.00721	1.00519	2.61015e-30	2.33907e-28	up
CCNB2	XM_003987096.5;XM_019832341.3;XM_045059244.1	GO:0000086(G2/M transition of mitotic cell cycle);GO:0000236(mitotic prometaphase);GO:0001701(in utero embryonic development);GO:0004693(cyclin-dependent protein serine/threonine kinase activity);GO:0005515(protein binding);GO:0005654(nucleoplasm);GO:0005813(centrosome);GO:0005829(cytosol);GO:0007077(mitotic nuclear envelope disassembly);GO:0015630(microtubule cytoskeleton);GO:0016020(membrane);G…	04068(FoxO signaling pathway);04110(Cell cycle);04114(Oocyte meiosis);04115(p53 signaling pathway);04218(Cellular senescence);04914(Progesterone-mediated oocyte maturation);05166(HTLV-I infection);05166(HTLV-I infection)	17.7655	18.0036	17.115	7.30328	7.18962	8.18561	2.3319	1.22151	5.79843e-30	5.02927e-28	up
SOX4	XM_023253622.2	GO:0000976(transcription regulatory region sequence-specific DNA binding);GO:0001046(core promoter sequence-specific DNA binding);GO:0001501(skeletal system development);GO:0001841(neural tube formation);GO:0002328(pro-B cell differentiation);GO:0003211(cardiac ventricle formation);GO:0003357(noradrenergic neuron differentiation);GO:0003700(DNA binding transcription factor activity);GO:0005634(nu…	NA	13.0989	14.2556	12.6165	6.28939	6.49016	6.73349	2.04842	1.03452	1.38268e-29	1.15296e-27	up
SOX12	XM_023251368.2	GO:0000976(transcription regulatory region sequence-specific DNA binding);GO:0005654(nucleoplasm);GO:0006366(transcription by RNA polymerase II);GO:0021510(spinal cord development);GO:0032993(protein-DNA complex);GO:0045165(cell fate commitment);GO:0045944(positive regulation of transcription by RNA polymerase II);GO:0065004(protein-DNA complex assembly)	NA	29.4796	30.332	32.2847	15.7696	12.5418	14.6438	2.14401	1.10031	3.28394e-29	2.68649e-27	up
ID1	XM_003983640.5	GO:0000122(negative regulation of transcription by RNA polymerase II);GO:0001886(endothelial cell morphogenesis);GO:0003700(DNA binding transcription factor activity);GO:0005654(nucleoplasm);GO:0005794(Golgi apparatus);GO:0006351(transcription, DNA-templated);GO:0007507(heart development);GO:0007623(circadian rhythm);GO:0030509(BMP signaling pathway);GO:0031648(protein destabilization);GO:0032963…	04015(Rap1 signaling pathway);04350(TGF-beta signaling pathway);04390(Hippo signaling pathway);04550(Signaling pathways regulating pluripotency of stem cells)	35.6139	33.798	33.325	12.4541	14.0207	13.4643	2.57234	1.36308	6.35872e-29	5.08627e-27	up
LONRF3	XM_023249523.2;XM_023249522.2;XM_045050592.1;XM_045050590.1;XM_023249521.2;XM_045050591.1	GO:0004176(ATP-dependent peptidase activity);GO:0006508(proteolysis);GO:0008270(zinc ion binding);GO:0008270(zinc ion binding)	NA	6.36706	5.70738	6.17475	2.7857	2.54097	2.79517	2.24693	1.16795	7.7157e-29	6.05949e-27	up
IL12RB2	XM_023258810.2	GO:0009897(external side of plasma membrane);GO:0016021(integral component of membrane);GO:0018108(peptidyl-tyrosine phosphorylation);GO:0019901(protein kinase binding);GO:0032496(response to lipopolysaccharide);GO:0032609(interferon-gamma production);GO:0032729(positive regulation of interferon-gamma production);GO:0034097(response to cytokine)	04630(Jak-STAT signaling pathway);04060(Cytokine-cytokine receptor interaction);04658(Th1 and Th2 cell differentiation);05200(Pathways in cancer);05321(Inflammatiory bowel disease (IBD))	1.28802	1.15425	1.14377	3.74722	3.43807	4.50842	0.306665	-1.70527	1.85865e-28	1.42345e-26	down
SLC35E3	XM_003989030.4	GO:0005338(nucleotide-sugar transmembrane transporter activity)	NA	11.4003	11.9191	11.6672	5.26722	4.37001	4.66814	2.4457	1.29025	2.92284e-28	2.20715e-26	up
GAS2L3	XM_003989163.4;XM_045062223.1;XM_019835389.3	GO:0000226(microtubule cytoskeleton organization);GO:0003779(actin binding);GO:0005515(protein binding);GO:0005737(cytoplasm);GO:0005874(microtubule);GO:0007050(cell cycle arrest);GO:0008017(microtubule binding);GO:0015629(actin cytoskeleton);GO:0015630(microtubule cytoskeleton);GO:0030036(actin cytoskeleton organization);GO:0030036(actin cytoskeleton organization)	NA	7.31749	7.05103	6.5715	2.68776	2.76035	3.03593	2.46817	1.30344	5.61543e-28	4.18195e-26	up
LOC101090830	XM_023252011.2	GO:0004842(ubiquitin-protein transferase activity);GO:0016567(protein ubiquitination);GO:0031463(Cul3-RING ubiquitin ligase complex)	NA	8.57515	8.49675	7.72191	3.24764	3.54974	3.63085	2.37756	1.24948	6.10581e-28	4.516e-26	up
KBTBD7	XM_003980419.6	GO:0004842(ubiquitin-protein transferase activity);GO:0031463(Cul3-RING ubiquitin ligase complex)	NA	5.27287	4.82083	5.11553	1.81583	1.47101	1.72138	3.03685	1.60258	7.80423e-28	5.73292e-26	up
JUND	XM_011279661.3	GO:0000122(negative regulation of transcription by RNA polymerase II);GO:0000790(nuclear chromatin);GO:0000978(RNA polymerase II proximal promoter sequence-specific DNA binding);GO:0000981(RNA polymerase II transcription factor activity, sequence-specific DNA binding);GO:0002076(osteoblast development);GO:0003713(transcription coactivator activity);GO:0005667(transcription factor complex);GO:0006…	04010(MAPK signaling pathway);04657(IL-17 signaling pathway);04928(Parathyroid hormone synthesis, secretion and action);04380(Osteoclast differentiation)	32.4074	33.8492	34.0537	12.3021	15.883	15.103	2.31727	1.21243	2.45877e-27	1.74678e-25	up
PIF1	XM_045059164.1;XM_006932458.5;XM_045059166.1;XM_045059163.1;XM_045059161.1;XR_006599123.1;XM_045059167.1;XM_045059168.1;XM_045059165.1;XM_023255204.2	GO:0000002(mitochondrial genome maintenance);GO:0005634(nucleus);GO:0005657(replication fork);GO:0005739(mitochondrion);GO:0006260(DNA replication);GO:0010521(telomerase inhibitor activity);GO:0032211(negative regulation of telomere maintenance via telomerase);GO:0032508(DNA duplex unwinding);GO:0043141(ATP-dependent 5'-3' DNA helicase activity);GO:0044806(G-quadruplex DNA unwinding);GO:0051974(n…	NA	2.37397	2.24437	2.0802	0.48007	0.636816	0.352634	4.55832	2.1885	4.88115e-26	3.12611e-24	up
FOXM1	XM_019834356.3;XM_045061258.1;XM_011283734.4;XM_019834357.3	GO:0000981(RNA polymerase II transcription factor activity, sequence-specific DNA binding);GO:0005634(nucleus);GO:0005634(nucleus)	04218(Cellular senescence);04218(Cellular senescence)	27.767	25.9827	32.2844	13.85	14.755	13.9083	2.0237	1.017	4.98768e-26	3.1682e-24	up
LOC123382334	XR_006590558.1;XR_006590557.1	GO:0001701(in utero embryonic development);GO:0001894(tissue homeostasis);GO:0005654(nucleoplasm);GO:0005737(cytoplasm);GO:0005886(plasma membrane);GO:0035264(multicellular organism growth);GO:0042475(odontogenesis of dentin-containing tooth);GO:0048705(skeletal system morphogenesis);GO:0060325(face morphogenesis);GO:0060348(bone development);GO:0060348(bone development)	NA	0.783302	0.629788	0.603888	2.16108	1.91254	2.19607	0.321703	-1.6362	1.1739e-25	7.28523e-24	down
SLC26A2	XM_011286115.4;XM_019810737.3	GO:0005254(chloride channel activity);GO:0005887(integral component of plasma membrane);GO:0015106(bicarbonate transmembrane transporter activity);GO:0015116(sulfate transmembrane transporter activity);GO:0015301(anion:anion antiporter activity);GO:0015701(bicarbonate transport);GO:0019531(oxalate transmembrane transporter activity);GO:0042391(regulation of membrane potential);GO:0051453(regulati…	NA	7.41955	6.95618	7.57294	2.27479	2.92252	3.32854	2.57437	1.36422	1.32343e-25	8.1897e-24	up
SPRY4	XM_003980872.5;XM_006927682.5	GO:0007275(multicellular organism development);GO:0016020(membrane);GO:0043407(negative regulation of MAP kinase activity);GO:0070373(negative regulation of ERK1 and ERK2 cascade);GO:0070373(negative regulation of ERK1 and ERK2 cascade)	NA	8.88094	8.85565	8.91275	3.721	4.18204	3.1988	2.40044	1.2633	1.47905e-25	9.04905e-24	up
ARHGAP11A	XM_045059586.1;XM_045059585.1	GO:0007165(signal transduction);GO:0007165(signal transduction)	NA	20.936	20.0218	20.6821	10.4781	8.87942	11.161	2.01976	1.01418	4.02105e-25	2.39897e-23	up
NEK2	XM_003999323.6	GO:0005634(nucleus);GO:0005737(cytoplasm);GO:0005813(centrosome);GO:0006468(protein phosphorylation);GO:0007017(microtubule-based process);GO:0007059(chromosome segregation)	NA	18.0904	19.7015	17.2078	7.96575	6.51399	5.35162	2.77337	1.47164	6.64719e-25	3.9117e-23	up
IRF2BP2	XM_023240388.2;XM_023240387.2	GO:0005634(nucleus);GO:0005737(cytoplasm);GO:0006351(transcription, DNA-templated);GO:0006355(regulation of transcription, DNA-templated);GO:0046872(metal ion binding);GO:0046872(metal ion binding)	NA	15.7859	15.9278	17.207	6.89701	7.43918	7.37094	2.25367	1.17227	7.3617e-25	4.30869e-23	up
ZNF70	XM_023241715.2;XM_011287927.4	GO:0003676(nucleic acid binding);GO:0046872(metal ion binding);GO:0046872(metal ion binding)	NA	5.48864	5.41762	5.54252	2.30353	2.0837	1.98207	2.58251	1.36878	8.97172e-25	5.18081e-23	up
CKAP2	XM_045052448.1;XM_011284205.4;XM_045052449.1;XM_045052450.1;XM_045052456.1	GO:0000281(mitotic cytokinesis);GO:0005813(centrosome);GO:0005881(cytoplasmic microtubule);GO:0007026(negative regulation of microtubule depolymerization);GO:0045944(positive regulation of transcription by RNA polymerase II);GO:0045944(positive regulation of transcription by RNA polymerase II)	NA	22.5909	20.6381	20.1002	10.0803	9.55629	11.4704	2.03584	1.02563	1.47179e-24	8.3395e-23	up
GFPT1	XM_023251731.2;XM_006930156.5	GO:0004360(glutamine-fructose-6-phosphate transaminase (isomerizing) activity);GO:0006002(fructose 6-phosphate metabolic process);GO:0006047(UDP-N-acetylglucosamine metabolic process);GO:0005975(carbohydrate metabolic process);GO:0030246(carbohydrate binding);GO:0032922(circadian regulation of gene expression);GO:0070062(extracellular exosome);GO:1901137(carbohydrate derivative biosynthetic proce…	00520(Amino sugar and nucleotide sugar metabolism);00250(Alanine, aspartate and glutamate metabolism);04931(Insulin resistance);04931(Insulin resistance)	32.3353	25.7493	29.9817	12.3309	14.8895	14.4515	2.11332	1.07951	1.47506e-24	8.3395e-23	up
LOC123379972	XR_006585108.1	NA	NA	1.63555	1.86064	1.73025	4.19508	4.15954	4.32705	0.412125	-1.27885	2.07396e-24	1.15145e-22	down
CKAP2L	XM_003984244.5;XM_045054554.1;XM_019827572.3;XM_019827571.3	GO:0005813(centrosome);GO:0005813(centrosome)	NA	20.4345	18.8149	18.6293	8.35808	5.92674	8.07822	2.58814	1.37192	4.22476e-24	2.3276e-22	up
KCNN2	XM_045057670.1	GO:0005516(calmodulin binding);GO:0005790(smooth endoplasmic reticulum);GO:0005886(plasma membrane);GO:0009986(cell surface);GO:0016021(integral component of membrane);GO:0016286(small conductance calcium-activated potassium channel activity);GO:0019904(protein domain specific binding);GO:0030018(Z disc);GO:0030315(T-tubule);GO:0042803(protein homodimerization activity);GO:0043025(neuronal cell b…	04911(Insulin secretion);04976(Bile secretion);04726(Serotonergic synapse)	0	0.0353832	0.0258061	0.899632	0.997536	0.835739	0.0223898	-5.48101	7.36756e-24	4.00799e-22	down
SLC9A7	XM_023249454.2	GO:0006885(regulation of pH);GO:0015385(sodium:proton antiporter activity);GO:0016021(integral component of membrane);GO:0035725(sodium ion transmembrane transport);GO:1902600(proton transmembrane transport)	NA	5.57021	5.34932	6.01988	2.33322	2.60462	2.67857	2.22407	1.1532	8.60925e-24	4.64835e-22	up
DUSP18	XM_003994799.6	GO:0035335(peptidyl-tyrosine dephosphorylation)	NA	7.85265	7.91406	8.58226	2.34919	2.63419	3.14244	2.99649	1.58327	1.17697e-23	6.32312e-22	up
GCNT7	XM_045053467.1;XR_006595032.1;XR_006595031.1;XM_045053463.1;XM_045053462.1;XM_023251079.2;XR_006595033.1	GO:0008375(acetylglucosaminyltransferase activity);GO:0016020(membrane);GO:0016020(membrane)	00601(Glycosphingolipid biosynthesis - lacto and neolacto series);00601(Glycosphingolipid biosynthesis - lacto and neolacto series)	0.1795	0.203851	0.20073	0.677571	0.89687	0.828039	0.243116	-2.04028	1.2834e-23	6.84387e-22	down
LOC123383270	XM_045050359.1	GO:0003700(DNA binding transcription factor activity);GO:0005634(nucleus);GO:0006355(regulation of transcription, DNA-templated);GO:0043565(sequence-specific DNA binding)	NA	0.3612	0.139345	0.395517	3.87575	4.14182	3.11282	0.0805059	-3.63476	3.41061e-23	1.7664e-21	down
LOC123382406	XR_006590712.1	GO:0005634(nucleus);GO:0006333(chromatin assembly or disassembly)	NA	1.14497	1.06003	0.858892	3.97045	3.51546	2.77401	0.298627	-1.74359	5.36616e-23	2.73332e-21	down
WIPI1	XM_023244628.2;XM_023244629.2;XM_023244627.2	GO:0000045(autophagosome assembly);GO:0000422(autophagy of mitochondrion);GO:0005829(cytosol);GO:0006497(protein lipidation);GO:0019898(extrinsic component of membrane);GO:0032266(phosphatidylinositol-3-phosphate binding);GO:0034045(phagophore assembly site membrane);GO:0034497(protein localization to phagophore assembly site);GO:0044804(autophagy of nucleus);GO:0080025(phosphatidylinositol-3,5-b…	04140(Autophagy - animal);04136(Autophagy - other eukaryotes);04136(Autophagy - other eukaryotes)	11.8	11.7987	13.1156	4.05448	4.88086	3.64688	2.91795	1.54495	5.55054e-23	2.82059e-21	up
LOC102902056	XR_002741021.2;XR_006595287.1;XR_006595289.1	NA	NA	1.40206	1.04036	1.06894	4.40604	3.62158	3.71018	0.299149	-1.74106	1.01611e-22	4.99883e-21	down
CITED4	XM_023258533.2	GO:0003713(transcription coactivator activity);GO:0005634(nucleus);GO:0005654(nucleoplasm);GO:0005737(cytoplasm);GO:0006351(transcription, DNA-templated);GO:0006357(regulation of transcription by RNA polymerase II);GO:0032502(developmental process);GO:0043627(response to estrogen);GO:0045944(positive regulation of transcription by RNA polymerase II)	NA	31.7951	29.746	31.7398	12.2642	13.2159	15.2617	2.28956	1.19507	1.40572e-22	6.83768e-21	up
CDR2L	XM_023243962.2	GO:0003674(molecular_function);GO:0005575(cellular_component);GO:0008150(biological_process)	NA	14.964	15.1378	15.7513	8.33956	7.5169	7.02519	2.00392	1.00283	9.1181e-22	4.14576e-20	up
TRIM35	XM_003984794.6;XM_019828588.3	GO:0005622(intracellular);GO:0008270(zinc ion binding);GO:0043065(positive regulation of apoptotic process);GO:0045087(innate immune response);GO:0045930(negative regulation of mitotic cell cycle);GO:1902187(negative regulation of viral release from host cell);GO:1902187(negative regulation of viral release from host cell)	NA	11.4172	12.2333	11.2977	5.81215	5.56811	5.67234	2.04944	1.03523	9.51853e-22	4.30968e-20	up
CHPF2	XM_045053031.1;XM_003983230.6	GO:0008376(acetylgalactosaminyltransferase activity);GO:0032580(Golgi cisterna membrane);GO:0032580(Golgi cisterna membrane)	00532(Glycosaminoglycan biosynthesis - chondroitin sulfate / dermatan sulfate);00532(Glycosaminoglycan biosynthesis - chondroitin sulfate / dermatan sulfate)	10.967	10.7861	12.0064	4.41208	5.38513	5.78171	2.167	1.1157	1.38727e-21	6.17752e-20	up
ZCCHC3	XM_023251367.2	GO:0008270(zinc ion binding)	NA	14.9126	15.7362	14.5902	6.77375	7.5573	7.8054	2.04364	1.03114	1.97595e-21	8.69137e-20	up
TVP23B	NM_001281857.1;XM_045043978.1;XM_045043977.1	GO:0009306(protein secretion);GO:0016192(vesicle-mediated transport);GO:0030173(integral component of Golgi membrane);GO:0030173(integral component of Golgi membrane)	NA	26.6722	30.832	25.0836	13.2817	13.1777	13.3709	2.07349	1.05206	2.92444e-21	1.26318e-19	up
STK17B	XM_003990988.5;XM_006935445.4	GO:0004674(protein serine/threonine kinase activity);GO:0005524(ATP binding);GO:0005634(nucleus);GO:0005634(nucleus)	NA	10.5736	10.4263	9.94569	4.64646	4.08416	4.80013	2.28706	1.19349	9.12536e-21	3.79001e-19	up
POLR3D	XM_006930651.4	GO:0001056(RNA polymerase III activity);GO:0005666(DNA-directed RNA polymerase III complex)	00230(Purine metabolism);00240(Pyrimidine metabolism);03020(RNA polymerase);04623(Cytosolic DNA-sensing pathway);05169(Epstein-Barr virus infection)	22.025	22.6684	21.0116	10.2369	11.1244	11.0628	2.02642	1.01893	9.56763e-21	3.95847e-19	up
GTSE1	XM_006934172.4;XM_045062524.1;XM_045062523.1	GO:0005881(cytoplasmic microtubule);GO:0016020(membrane);GO:0000075(cell cycle checkpoint);GO:0003674(molecular_function);GO:0005515(protein binding);GO:0005654(nucleoplasm);GO:0005829(cytosol);GO:0006977(DNA damage response, signal transduction by p53 class mediator resulting in cell cycle arrest);GO:0007017(microtubule-based process);GO:0030335(positive regulation of cell migration);GO:0043161(…	04115(p53 signaling pathway);04115(p53 signaling pathway)	24.5479	24.6097	27.4172	13.8139	12.5091	10.3668	2.08708	1.06149	1.43574e-20	5.86158e-19	up
GOLT1B	XM_003988485.6;XM_045061529.1	GO:0016021(integral component of membrane);GO:0016192(vesicle-mediated transport);GO:0016192(vesicle-mediated transport)	03015(mRNA surveillance pathway);03015(mRNA surveillance pathway)	34.4929	34.6089	28.6001	14.9632	15.5549	18.2309	2.00418	1.00301	2.51215e-20	1.00472e-18	up
UBALD2	XM_023244030.2;XM_023244029.2	GO:0003674(molecular_function);GO:0005575(cellular_component);GO:0008150(biological_process);GO:0008150(biological_process)	NA	15.3945	18.2322	19.6276	7.06326	5.66426	6.25362	2.80564	1.48833	2.81235e-20	1.11857e-18	up
LOC101082667	XM_045060488.1;XM_006933085.5;XM_006933087.5;XM_006933086.5;XM_006933090.2	GO:0004947(bradykinin receptor activity);GO:0005886(plasma membrane);GO:0006954(inflammatory response);GO:0007186(G-protein coupled receptor signaling pathway);GO:0009612(response to mechanical stimulus);GO:0016021(integral component of membrane);GO:0002020(protease binding);GO:0005768(endosome);GO:0006939(smooth muscle contraction);GO:0009651(response to salt stress);GO:0031702(type 1 angiotensi…	04020(Calcium signaling pathway);04080(Neuroactive ligand-receptor interaction);04810(Regulation of actin cytoskeleton);04610(Complement and coagulation cascades);04750(Inflammatory mediator regulation of TRP channels);05200(Pathways in cancer);04071(Sphingolipid signaling pathway);04022(cGMP - PKG signaling pathway);04961(Endocrine and other factor-regulated calcium reabsorption);05142(Chagas di…	8.14126	8.57512	9.25711	4.53149	4.22029	3.52844	2.11507	1.0807	3.52369e-20	1.39124e-18	up
BET1	XM_003982763.5;XM_006929186.5	GO:0000139(Golgi membrane);GO:0016021(integral component of membrane);GO:0016021(integral component of membrane)	04130(SNARE interactions in vesicular transport);04130(SNARE interactions in vesicular transport)	30.834	33.6491	27.6729	16.1301	15.0561	14.6288	2.01148	1.00826	6.2505e-20	2.43229e-18	up
TRIM59	XM_023260429.2;XM_006936293.5;XM_045037362.1;XM_019810497.3	GO:0005813(centrosome);GO:0005929(cilium);GO:0030992(intraciliary transport particle B);GO:0030992(intraciliary transport particle B)	NA	17.425	13.8775	15.2026	8.01864	6.36205	6.31281	2.24733	1.16821	1.02058e-19	3.88054e-18	up
LOC109491752	XR_006585840.1	NA	NA	0.108148	0.167404	0.144048	0.719243	0.721647	0.694336	0.196513	-2.3473	1.10873e-19	4.20829e-18	down
LOC102899103	XR_002160089.3;XR_006601122.1;XR_006601123.1;XR_006601120.1;XR_002160092.3;XR_006601121.1;XR_006601119.1;XR_440816.5	GO:0005634(nucleus);GO:0005737(cytoplasm);GO:0006913(nucleocytoplasmic transport);GO:0019887(protein kinase regulator activity);GO:0030496(midbody);GO:0045648(positive regulation of erythrocyte differentiation);GO:0045859(regulation of protein kinase activity);GO:1902531(regulation of intracellular signal transduction);GO:1902531(regulation of intracellular signal transduction)	NA	4.84411	4.56778	4.48867	1.34029	0.599148	0.565991	5.54818	2.47201	1.19313e-19	4.52071e-18	up
LOC111560065	XR_002741554.2;XR_006596178.1;XR_006596180.1	NA	NA	5.17019	5.49655	5.1251	1.98721	1.96864	2.00899	2.64749	1.40462	2.29643e-19	8.50702e-18	up
LOC123379512	XR_006583997.1	GO:0006368(transcription elongation from RNA polymerase II promoter);GO:0070449(elongin complex)	NA	0.576767	0.550997	0.723682	3.62986	2.31697	2.6381	0.215662	-2.21315	2.98265e-19	1.09925e-17	down
HIC1	XM_023244247.2;XM_023244248.2	GO:0000122(negative regulation of transcription by RNA polymerase II);GO:0003700(DNA binding transcription factor activity);GO:0005654(nucleoplasm);GO:0005737(cytoplasm);GO:0008630(intrinsic apoptotic signaling pathway in response to DNA damage);GO:0030178(negative regulation of Wnt signaling pathway);GO:0042826(histone deacetylase binding);GO:0043565(sequence-specific DNA binding);GO:0046872(met…	NA	13.0591	10.9274	13.7522	5.10938	6.20132	5.40948	2.25708	1.17446	3.99933e-19	1.45165e-17	up
DEPDC1B	XM_045061033.1;XM_019834664.3;XM_045061038.1;XM_003980996.5	GO:0005622(intracellular);GO:0016477(cell migration);GO:0030177(positive regulation of Wnt signaling pathway);GO:0035556(intracellular signal transduction);GO:0035556(intracellular signal transduction)	NA	17.1843	17.0522	16.3091	7.36523	9.01063	8.68918	2.01658	1.01191	5.30028e-19	1.89207e-17	up
LOC123381849	XR_006589324.1;XR_006589325.1	NA	NA	0.212156	0.176168	0.22365	1.28148	1.1766	0.953586	0.179377	-2.47894	6.27025e-19	2.22362e-17	down
GOLGA5	XM_023255969.2;XM_045060425.1	GO:0000139(Golgi membrane);GO:0000301(retrograde transport, vesicle recycling within Golgi);GO:0007030(Golgi organization);GO:0031985(Golgi cisterna);GO:0031985(Golgi cisterna)	NA	16.2628	19.1624	18.8564	9.63838	7.38917	7.5166	2.21159	1.14508	1.28168e-18	4.42181e-17	up
MIDN	XM_045042716.1;XM_023242804.2;XM_023242810.2;XM_023242807.2	GO:0005634(nucleus);GO:0005730(nucleolus);GO:0005737(cytoplasm);GO:0005829(cytosol);GO:0019900(kinase binding);GO:0033132(negative regulation of glucokinase activity);GO:0046676(negative regulation of insulin secretion);GO:0046676(negative regulation of insulin secretion)	NA	10.9559	11.8565	10.1135	4.61935	5.44054	5.34076	2.13795	1.09623	1.44331e-18	4.95567e-17	up
SURF6	XM_003996044.6;XR_002148635.3;XM_019816754.3;XR_006588604.1	GO:0001652(granular component);GO:0003677(DNA binding);GO:0005654(nucleoplasm);GO:0042254(ribosome biogenesis);GO:0042254(ribosome biogenesis)	NA	13.1794	13.41	13.9565	6.94156	7.16015	5.59632	2.05837	1.0415	1.67749e-18	5.68739e-17	up
RASSF1	XM_003982264.5;XM_023249050.2;XM_045050569.1	GO:0005634(nucleus);GO:0005737(cytoplasm);GO:0005886(plasma membrane);GO:0006974(cellular response to DNA damage stimulus);GO:0007050(cell cycle arrest);GO:0007265(Ras protein signal transduction);GO:0015630(microtubule cytoskeleton);GO:0031398(positive regulation of protein ubiquitination);GO:0042802(identical protein binding);GO:0047485(protein N-terminus binding);GO:0050821(protein stabilizati…	04014(Ras signaling pathway);04390(Hippo signaling pathway);04392(Hippo signaling pathway - multiple species);05200(Pathways in cancer);05206(MicroRNAs in cancer);05219(Bladder cancer);05223(Non-small cell lung cancer);05223(Non-small cell lung cancer)	8.07801	8.89049	8.21379	4.24808	3.6222	3.37532	2.2393	1.16305	1.75479e-18	5.91237e-17	up
PRPSAP1	XM_023244033.2;XM_019818291.3;XM_023244034.2;XM_023244035.2	GO:0000287(magnesium ion binding);GO:0004749(ribose phosphate diphosphokinase activity);GO:0009165(nucleotide biosynthetic process);GO:0002189(ribose phosphate diphosphokinase complex);GO:0004857(enzyme inhibitor activity);GO:0005515(protein binding);GO:0006139(nucleobase-containing compound metabolic process);GO:0019900(kinase binding);GO:0033673(negative regulation of kinase activity);GO:003367…	00030(Pentose phosphate pathway);00230(Purine metabolism);00230(Purine metabolism)	12.0665	12.9594	13.8702	6.18978	6.07489	6.09652	2.11839	1.08297	2.42498e-18	8.10715e-17	up
ALG2	XM_003995659.5	GO:0000033(alpha-1,3-mannosyltransferase activity);GO:0005634(nucleus);GO:0005783(endoplasmic reticulum);GO:0006488(dolichol-linked oligosaccharide biosynthetic process);GO:0016020(membrane);GO:0033577(protein glycosylation in endoplasmic reticulum);GO:0046982(protein heterodimerization activity);GO:0047485(protein N-terminus binding);GO:0048306(calcium-dependent protein binding);GO:0048471(perin…	00510(N-Glycan biosynthesis)	14.7486	13.5555	14.0872	6.80932	6.29599	7.19288	2.08843	1.06242	2.43377e-18	8.11305e-17	up
LMBR1L	XM_003988642.5	GO:0016021(integral component of membrane)	NA	13.5714	12.311	13.1104	6.41396	5.23792	5.32674	2.29658	1.19949	2.80074e-18	9.29148e-17	up
KLF13	XM_023255009.2	GO:0000978(RNA polymerase II proximal promoter sequence-specific DNA binding);GO:0000981(RNA polymerase II transcription factor activity, sequence-specific DNA binding);GO:0003676(nucleic acid binding);GO:0003677(DNA binding);GO:0005634(nucleus);GO:0006351(transcription, DNA-templated);GO:0006355(regulation of transcription, DNA-templated);GO:0006357(regulation of transcription by RNA polymerase …	NA	4.45824	4.62955	4.91547	1.82427	2.34061	1.99662	2.27271	1.18441	2.95355e-18	9.76842e-17	up
GGA2	XM_045047413.1	GO:0006886(intracellular protein transport);GO:0016192(vesicle-mediated transport);GO:0030131(clathrin adaptor complex)	04142(Lysosome)	10.1499	8.31187	8.78509	4.06217	3.40684	3.70288	2.43888	1.28622	3.08704e-18	1.01943e-16	up
KEF43_t20	unassigned_transcript_872	NA	NA	121.967	105.371	79.6249	295.766	264.122	235.947	0.385712	-1.3744	3.61517e-18	1.18658e-16	down
ENTPD7	XM_011287480.3	GO:0016021(integral component of membrane);GO:0016787(hydrolase activity)	NA	4.86323	3.7315	4.50462	1.55252	1.52488	1.38624	2.93468	1.55321	1.62584e-17	5.06686e-16	up
MEX3A	XM_019821388.3	GO:0008270(zinc ion binding)	NA	2.06648	2.17168	2.41853	0.742163	0.662795	0.744838	3.09643	1.6306	1.67236e-17	5.2043e-16	up
SPP1	XM_003985184.6;XM_006930977.4	GO:0001649(osteoblast differentiation);GO:0005615(extracellular space);GO:0007155(cell adhesion);GO:0045780(positive regulation of bone resorption);GO:0050840(extracellular matrix binding);GO:0050840(extracellular matrix binding)	04371(Apelin signaling pathway);04151(PI3K-Akt signaling pathway);04512(ECM-receptor interaction);04510(Focal adhesion);04620(Toll-like receptor signaling pathway);05165(Human papillomavirus infection);05165(Human papillomavirus infection)	4.47556	4.9343	4.47808	10.1798	10.0025	10.3175	0.455345	-1.13497	1.92605e-17	5.95944e-16	down
MIS18BP1	XM_045059877.1;XM_045059876.1;XM_019832975.3;XM_006932849.5;XM_019832978.3;XM_045059875.1;XM_019832976.3;XM_019832977.3	GO:0000778(condensed nuclear chromosome kinetochore);GO:0000778(condensed nuclear chromosome kinetochore)	NA	6.07912	5.28815	6.27333	2.81874	2.02315	2.14641	2.5243	1.33589	2.27973e-17	7.0036e-16	up
LYSMD3	XM_003981147.6	GO:0016021(integral component of membrane)	NA	10.4973	9.5713	8.99007	3.92698	4.10172	5.06741	2.21888	1.14983	4.35505e-17	1.3118e-15	up
CEBPB	XM_023251111.2	GO:0003677(DNA binding);GO:0003700(DNA binding transcription factor activity);GO:0005634(nucleus);GO:0006351(transcription, DNA-templated);GO:0043565(sequence-specific DNA binding);GO:0045893(positive regulation of transcription, DNA-templated);GO:0051091(positive regulation of DNA binding transcription factor activity)	04668(TNF signaling pathway);04657(IL-17 signaling pathway);05202(Transcriptional misregulation in cancers);05152(Tuberculosis)	10.1678	11.016	12.3995	4.77876	4.76971	4.22893	2.43757	1.28544	6.66063e-17	1.97868e-15	up
TSPYL1	XM_003986500.6	GO:0005730(nucleolus);GO:0006334(nucleosome assembly);GO:0019899(enzyme binding)	NA	8.93858	9.73772	9.62477	4.66828	4.36809	4.65712	2.06675	1.04737	6.95574e-17	2.06067e-15	up
RNF26	XM_019811422.3	GO:0008270(zinc ion binding);GO:0016021(integral component of membrane)	NA	15.797	14.247	17.3022	7.8873	8.27754	7.50555	2.00023	1.00017	8.54042e-17	2.50949e-15	up
LOC123381832	XR_006589285.1	NA	NA	0.025953	0.019955	0.017357	0.24608	0.3989	0.280261	0.0683768	-3.87035	1.19017e-16	3.42266e-15	down
ARMCX1	XM_045050483.1;XM_011291836.4;XM_011291838.4;XM_011291835.4;XM_045050482.1;XM_011291840.3;XM_011291839.4;XM_019824079.3;XM_011291837.4;XM_045050484.1;XM_019824078.2;XM_045050485.1	GO:0005515(protein binding);GO:0016021(integral component of membrane);GO:0016021(integral component of membrane)	NA	12.6592	12.1321	11.1053	6.31675	5.85933	5.38177	2.04448	1.03173	1.62395e-16	4.6027e-15	up
SFXN2	XM_019813760.3;XM_019813758.3;XM_019813759.3;XM_019813762.3;XM_019813761.3;XM_045040615.1;XM_019813763.3;XM_045040614.1;XM_045040613.1;XM_045040616.1	GO:0005743(mitochondrial inner membrane);GO:0015075(ion transmembrane transporter activity);GO:0016021(integral component of membrane);GO:0034220(ion transmembrane transport);GO:0034220(ion transmembrane transport)	04120(Ubiquitin mediated proteolysis);04120(Ubiquitin mediated proteolysis)	5.93977	6.79874	6.36068	2.82559	2.02109	2.5581	2.5793	1.36698	2.87497e-16	7.92985e-15	up
CENPI	XM_045050563.1;XM_019824070.2	GO:0000776(kinetochore);GO:0005634(nucleus);GO:0005737(cytoplasm);GO:0034508(centromere complex assembly);GO:0034508(centromere complex assembly)	NA	6.52998	5.63898	5.89033	2.73195	2.21287	2.22666	2.51821	1.3324	3.38722e-16	9.3071e-15	up
TBC1D8B	XM_045050707.1;XM_011279406.4;XM_045050706.1	GO:0005096(GTPase activator activity);GO:0005622(intracellular);GO:0006886(intracellular protein transport);GO:0012505(endomembrane system);GO:0017137(Rab GTPase binding);GO:0031338(regulation of vesicle fusion);GO:0090630(activation of GTPase activity);GO:0090630(activation of GTPase activity)	NA	9.81214	7.23495	8.59274	3.83921	4.04182	4.33527	2.09882	1.06958	5.53778e-16	1.49127e-14	up
CDCA2	XM_045055363.1;XM_045055365.1;XM_011281443.4;XM_045055371.1;XM_045055366.1;XM_045055370.1;XM_045055362.1;XM_045055369.1	GO:0005654(nucleoplasm);GO:0005694(chromosome);GO:0005737(cytoplasm);GO:0007059(chromosome segregation);GO:0035307(positive regulation of protein dephosphorylation);GO:0051301(cell division);GO:0051301(cell division)	NA	8.63825	7.83125	8.70349	4.53078	3.86046	3.37607	2.13923	1.09709	7.28403e-16	1.94936e-14	up
FJX1	XM_023239768.2	GO:0005615(extracellular space);GO:0007267(cell-cell signaling)	04391(Hippo signaling pathway -fly)	9.38972	10.2146	11.2911	4.49283	4.91481	3.83632	2.33279	1.22206	2.17426e-15	5.59684e-14	up
LOC102899192	XR_006592844.1;XR_006592841.1	GO:0005524(ATP binding);GO:0005524(ATP binding)	04141(Protein processing in endoplasmic reticulum);04141(Protein processing in endoplasmic reticulum)	1.92485	1.55036	1.35635	4.64404	3.44842	3.23368	0.426586	-1.22909	3.10594e-15	7.86389e-14	down
SLC17A9	XM_023251011.2;XM_045053400.1;XM_045053401.1	GO:0006820(anion transport);GO:0016021(integral component of membrane);GO:0022857(transmembrane transporter activity);GO:0055085(transmembrane transport);GO:1903146(regulation of autophagy of mitochondrion);GO:1903955(positive regulation of protein targeting to mitochondrion);GO:1903955(positive regulation of protein targeting to mitochondrion)	NA	6.86361	7.03301	6.62185	2.64842	2.19541	1.37613	3.29881	1.72195	4.90511e-15	1.22469e-13	up
VPS37B	XM_023241356.2;XM_019814482.3;XM_045041107.1	GO:0000813(ESCRT I complex);GO:0005737(cytoplasm);GO:0005768(endosome);GO:0005886(plasma membrane);GO:0010008(endosome membrane);GO:0015031(protein transport);GO:0030496(midbody);GO:0048306(calcium-dependent protein binding);GO:0070062(extracellular exosome);GO:1902188(positive regulation of viral release from host cell);GO:1903774(positive regulation of viral budding via host ESCRT complex);GO:1…	04144(Endocytosis);04144(Endocytosis)	9.23931	9.108	8.79416	4.00079	3.64348	4.70941	2.19703	1.13556	5.35121e-15	1.33145e-13	up
SEC24A	XM_011282147.4;XM_019832120.3;XM_045059047.1	GO:0006886(intracellular protein transport);GO:0006888(ER to Golgi vesicle-mediated transport);GO:0008270(zinc ion binding);GO:0030127(COPII vesicle coat);GO:0030127(COPII vesicle coat)	04141(Protein processing in endoplasmic reticulum);04141(Protein processing in endoplasmic reticulum)	5.5003	4.89249	4.90666	2.38753	2.54968	2.65164	2.01604	1.01153	5.62231e-15	1.39569e-13	up
LOC123386122	XR_006599729.1	NA	04218(Cellular senescence)	12.2974	10.1294	9.7713	4.99902	4.71779	5.58739	2.10388	1.07305	6.35046e-15	1.56923e-13	up
NARF	XM_023244397.2;XM_023244399.2;XM_023244398.2	GO:0005521(lamin binding);GO:0005638(lamin filament);GO:0005638(lamin filament)	NA	6.37758	6.36537	6.45067	3.56725	3.10046	2.8708	2.01222	1.00879	6.78432e-15	1.67071e-13	up
LPAR1	XM_019816317.2	GO:0007186(G-protein coupled receptor signaling pathway);GO:0016021(integral component of membrane);GO:0070915(lysophosphatidic acid receptor activity)	04015(Rap1 signaling pathway);04072(Phospholipase D signaling pathway);04151(PI3K-Akt signaling pathway);04080(Neuroactive ligand-receptor interaction);04540(Gap junction);04810(Regulation of actin cytoskeleton);05200(Pathways in cancer)	7.15372	7.76935	7.33359	3.61969	3.38953	3.9201	2.03642	1.02603	1.14013e-14	2.74814e-13	up
LOC109493859	XR_002148327.2	GO:0005737(cytoplasm);GO:0042981(regulation of apoptotic process)	NA	0.317918	0.308029	0.303392	1.24214	1.11184	0.893613	0.286163	-1.80509	1.32972e-14	3.19088e-13	down
ULK1	XM_023241256.2;XM_045041433.1	GO:0048675(axon extension);GO:1990316(Atg1/ULK1 kinase complex);GO:1990316(Atg1/ULK1 kinase complex)	04152(AMPK signaling pathway);04150(mTOR signaling pathway);04140(Autophagy - animal);04137(Mitophagy - animal);04211(Longevity regulating pathway - mammal);04211(Longevity regulating pathway - mammal)	9.58179	8.61512	10.318	5.09614	5.0541	3.87257	2.03347	1.02394	1.48527e-14	3.54837e-13	up
LOC123384775	XR_006596302.1	GO:0005509(calcium ion binding);GO:0005634(nucleus);GO:0005886(plasma membrane);GO:0005911(cell-cell junction);GO:0005925(focal adhesion);GO:0007015(actin filament organization);GO:0007156(homophilic cell adhesion via plasma membrane adhesion molecules);GO:0007163(establishment or maintenance of cell polarity);GO:0007186(G-protein coupled receptor signaling pathway);GO:0008502(melatonin receptor …	NA	1.3642	1.19549	1.25804	2.88466	2.68914	2.64334	0.464606	-1.10592	1.49041e-14	3.55673e-13	down
LOC109502126	XR_006583963.1;XR_006583964.1	GO:0000902(cell morphogenesis);GO:0005884(actin filament);GO:0008290(F-actin capping protein complex);GO:0010591(regulation of lamellipodium assembly);GO:0051015(actin filament binding);GO:0051016(barbed-end actin filament capping);GO:0051490(negative regulation of filopodium assembly);GO:0051490(negative regulation of filopodium assembly)	04144(Endocytosis);04144(Endocytosis)	0.709277	0.531429	0.517501	1.83437	1.48865	1.1498	0.393087	-1.34708	2.19674e-14	5.17371e-13	down
CACFD1	XM_023242984.2;XM_023242985.2	GO:0003674(molecular_function);GO:0005575(cellular_component);GO:0016020(membrane);GO:0016021(integral component of membrane);GO:0016192(vesicle-mediated transport);GO:0016192(vesicle-mediated transport)	NA	10.2201	9.53373	11.0158	3.88257	5.35911	3.67677	2.38183	1.25207	2.71865e-14	6.33384e-13	up
BATF3	XM_023247790.2;XM_023247792.2;XM_023247791.2	GO:0000978(RNA polymerase II proximal promoter sequence-specific DNA binding);GO:0005634(nucleus);GO:0006357(regulation of transcription by RNA polymerase II);GO:0006357(regulation of transcription by RNA polymerase II)	NA	0	0	0	0.596525	0.461257	0.636178	0.0001771	-12.4631	3.5641e-14	8.24132e-13	down
LOC123385354	XR_006597728.1	NA	NA	0.04054	0.037083	0	0.737093	0.453355	0.544073	0.0447518	-4.48191	5.70712e-14	1.29578e-12	down
LOC101086921	XM_003991855.5;XM_003991853.5	GO:0004222(metalloendopeptidase activity);GO:0016021(integral component of membrane);GO:0016486(peptide hormone processing);GO:0030659(cytoplasmic vesicle membrane);GO:0008168(methyltransferase activity);GO:0032259(methylation);GO:0032259(methylation)	NA	1.89633	2.25553	2.1046	0.521024	0.587424	0.655385	3.54708	1.82663	6.60544e-14	1.48912e-12	up
PPP1R3B	XM_003984645.6;XM_006930598.5	GO:0000164(protein phosphatase type 1 complex);GO:0005977(glycogen metabolic process);GO:0005981(regulation of glycogen catabolic process);GO:0019888(protein phosphatase regulator activity);GO:0050790(regulation of catalytic activity);GO:0050790(regulation of catalytic activity)	04910(Insulin signaling pathway);04931(Insulin resistance);04931(Insulin resistance)	5.56813	6.26736	5.27276	2.72052	2.18313	2.93072	2.18374	1.1268	7.15124e-14	1.59716e-12	up
CB3H14orf119	XM_019832807.2;XM_003987472.6;XM_019832808.3	GO:0005739(mitochondrion);GO:0005829(cytosol);GO:0005829(cytosol)	03040(Spliceosome);03013(RNA transport);03015(mRNA surveillance pathway);03015(mRNA surveillance pathway)	15.2869	17.5218	14.9207	7.0708	8.47194	5.94817	2.22091	1.15115	8.42927e-14	1.87291e-12	up
LOC101089258	XM_045053864.1	GO:0004784(superoxide dismutase activity);GO:0005507(copper ion binding);GO:0005737(cytoplasm);GO:0008270(zinc ion binding);GO:0019430(removal of superoxide radicals)	04146(Peroxisome);04213(Longevity regulating pathway - multiple species);05014(Amyotrophic lateral sclerosis (ALS));05016(Huntington disease);05020(Prion diseases)	10.055	8.88092	7.8417	18.8867	22.4896	18.7542	0.445325	-1.16707	1.21747e-13	2.6803e-12	down
HACL1	XM_023260579.2;XM_045037640.1;XM_045037639.1;XM_045037638.1;XM_003992135.6;XM_045037637.1;XR_006585511.1;XR_006585510.1	GO:0000287(magnesium ion binding);GO:0003824(catalytic activity);GO:0016021(integral component of membrane);GO:0030976(thiamine pyrophosphate binding);GO:0001561(fatty acid alpha-oxidation);GO:0005102(receptor binding);GO:0005777(peroxisome);GO:0016830(carbon-carbon lyase activity);GO:0042802(identical protein binding);GO:0051259(protein complex oligomerization);GO:0051259(protein complex oligome…	04146(Peroxisome);04146(Peroxisome)	6.55524	6.90633	6.71352	3.36803	3.70611	2.90992	2.02073	1.01488	1.66582e-13	3.60849e-12	up
REEP4	XM_011281451.4	GO:0005783(endoplasmic reticulum);GO:0007084(mitotic nuclear envelope reassembly);GO:0016021(integral component of membrane)	NA	17.8756	14.6301	18.1779	6.32756	8.42076	5.63924	2.486	1.31383	1.69131e-13	3.66005e-12	up
KIF14	XM_045048806.1;XM_045048807.1	GO:0003777(microtubule motor activity);GO:0005871(kinesin complex);GO:0007018(microtubule-based movement);GO:0016887(ATPase activity);GO:0030705(cytoskeleton-dependent intracellular transport);GO:0030705(cytoskeleton-dependent intracellular transport)	NA	3.52229	3.28344	3.14855	1.72959	1.50612	1.49421	2.10453	1.0735	1.82832e-13	3.92797e-12	up
CAVIN2	XM_003990983.6	GO:0005080(protein kinase C binding);GO:0005737(cytoplasm);GO:0005901(caveola)	NA	2.30244	2.20773	2.074	4.53784	4.00825	5.48335	0.469311	-1.09138	2.171e-13	4.64688e-12	down
ARMCX2	XM_004000716.5;XM_019824083.3;XM_011291830.4	GO:0003674(molecular_function);GO:0005575(cellular_component);GO:0008150(biological_process);GO:0008150(biological_process)	NA	7.66728	7.6231	8.2592	2.95226	4.05814	3.12333	2.32388	1.21654	3.27634e-13	6.8966e-12	up
HSDL1	XM_023245878.2	GO:0005739(mitochondrion);GO:0016491(oxidoreductase activity);GO:0055114(oxidation-reduction process)	00062(Fatty acid elongation);01040(Biosynthesis of unsaturated fatty acids)	7.22758	6.42774	7.06863	3.35752	3.48422	3.09766	2.08503	1.06007	4.32332e-13	9.00393e-12	up
EEF1A2	XM_023250968.2	GO:0003746(translation elongation factor activity);GO:0003924(GTPase activity);GO:0005525(GTP binding);GO:0005622(intracellular);GO:0005634(nucleus);GO:0005853(eukaryotic translation elongation factor 1 complex);GO:0006414(translational elongation);GO:0019901(protein kinase binding);GO:0043065(positive regulation of apoptotic process);GO:0043209(myelin sheath);GO:0090218(positive regulation of li…	03013(RNA transport);05134(Legionellosis)	0	0	0	0.818382	1.30837	0.762284	0.000103841	-13.2333	4.67719e-13	9.70349e-12	down
IRF2BP1	XM_003997630.5	GO:0005654(nucleoplasm);GO:0046872(metal ion binding)	NA	7.61658	8.92779	8.79699	3.64062	4.22193	3.20513	2.28967	1.19514	6.32866e-13	1.28943e-11	up
CYP2C41	XM_045040442.1;XM_045040444.1;XM_023240759.2;XM_045040440.1;XM_019813568.3;XM_045040447.1	GO:0008392(arachidonic acid epoxygenase activity);GO:0008395(steroid hydroxylase activity);GO:0019373(epoxygenase P450 pathway);GO:0019373(epoxygenase P450 pathway)	00140(Steroid hormone biosynthesis);00590(Arachidonic acid metabolism);00591(Linoleic acid metabolism);00830(Retinol metabolism);04726(Serotonergic synapse);04750(Inflammatory mediator regulation of TRP channels);05204(Chemical carcinogenesis);05204(Chemical carcinogenesis)	0.971527	0.681845	0.575298	3.27058	1.9148	2.67508	0.283529	-1.81843	7.22117e-13	1.46575e-11	down
ADGRA1	XM_006938288.5	GO:0004930(G-protein coupled receptor activity);GO:0007165(signal transduction);GO:0007166(cell surface receptor signaling pathway);GO:0007186(G-protein coupled receptor signaling pathway);GO:0016021(integral component of membrane)	NA	7.41186	6.87032	8.89595	3.97795	3.5817	3.90478	2.02174	1.0156	8.0858e-13	1.63052e-11	up
MXD4	XM_023253533.2;XM_023253534.2	GO:0046983(protein dimerization activity);GO:0046983(protein dimerization activity)	NA	5.81043	6.12335	6.9456	3.12094	3.21146	2.7329	2.0826	1.05839	1.66051e-12	3.24249e-11	up
STC2	XM_003981258.5	GO:0005179(hormone activity);GO:0005615(extracellular space);GO:0005783(endoplasmic reticulum);GO:0005794(Golgi apparatus);GO:0006874(cellular calcium ion homeostasis);GO:0006979(response to oxidative stress);GO:0010629(negative regulation of gene expression);GO:0019899(enzyme binding);GO:0020037(heme binding);GO:0030968(endoplasmic reticulum unfolded protein response);GO:0040015(negative regulat…	NA	4.17355	4.35639	4.54098	1.52754	1.78254	2.29766	2.33087	1.22087	2.14197e-12	4.11933e-11	up
LOC123386101	XR_006599648.1;XR_006599647.1	NA	NA	0.941125	0.784023	0.774347	2.4521	2.48099	2.11154	0.354809	-1.49489	2.28997e-12	4.39223e-11	down
XYLT2	XM_023243625.2	GO:0000139(Golgi membrane);GO:0005789(endoplasmic reticulum membrane);GO:0008375(acetylglucosaminyltransferase activity);GO:0015012(heparan sulfate proteoglycan biosynthetic process);GO:0016021(integral component of membrane);GO:0030158(protein xylosyltransferase activity);GO:0030206(chondroitin sulfate biosynthetic process);GO:0030210(heparin biosynthetic process);GO:0050650(chondroitin sulfate …	00532(Glycosaminoglycan biosynthesis - chondroitin sulfate / dermatan sulfate);00534(Glycosaminoglycan biosynthesis - heparan sulfate / heparin)	7.11638	6.54103	6.12126	3.30382	3.39341	3.03138	2.03304	1.02364	3.20202e-12	6.03438e-11	up
CDKN3	XM_019833030.3;XM_006932868.4;XM_006932866.4;XM_003987646.5;XM_006932867.4	GO:0000082(G1/S transition of mitotic cell cycle);GO:0004722(protein serine/threonine phosphatase activity);GO:0004725(protein tyrosine phosphatase activity);GO:0005634(nucleus);GO:0005737(cytoplasm);GO:0007050(cell cycle arrest);GO:0008138(protein tyrosine/serine/threonine phosphatase activity);GO:0008138(protein tyrosine/serine/threonine phosphatase activity)	NA	8.46478	7.43481	7.86865	3.72024	3.30398	4.14947	2.12716	1.08893	4.12374e-12	7.67761e-11	up
RGP1	XM_006939269.4	GO:0005829(cytosol);GO:0016020(membrane);GO:0017112(Rab guanyl-nucleotide exchange factor activity);GO:0017137(Rab GTPase binding);GO:0034066(RIC1-RGP1 guanyl-nucleotide exchange factor complex);GO:0042147(retrograde transport, endosome to Golgi);GO:0043547(positive regulation of GTPase activity);GO:1903363(negative regulation of cellular protein catabolic process)	NA	13.0609	14.4543	15.7532	7.06454	6.40094	6.38669	2.17953	1.12401	4.18449e-12	7.78401e-11	up
TMEM132B	XM_023241277.2	GO:0003674(molecular_function);GO:0005575(cellular_component);GO:0008150(biological_process);GO:0016021(integral component of membrane)	NA	2.4406	2.16178	2.23053	1.22443	0.906397	0.759448	2.3641	1.24129	5.00566e-12	9.21631e-11	up
JPH4	XM_019833789.3;XR_002743010.2	GO:0005790(smooth endoplasmic reticulum);GO:0007612(learning);GO:0030314(junctional membrane complex);GO:0043198(dendritic shaft);GO:0048167(regulation of synaptic plasticity);GO:0050885(neuromuscular process controlling balance);GO:0001817(regulation of cytokine production);GO:0003674(molecular_function);GO:0005783(endoplasmic reticulum);GO:0005789(endoplasmic reticulum membrane);GO:0005886(plas…	NA	2.06153	1.88371	1.98932	0.776372	0.626516	0.795666	2.69931	1.43259	5.21917e-12	9.56863e-11	up
LOC123381850	XR_006589326.1	GO:0016491(oxidoreductase activity);GO:0055114(oxidation-reduction process)	NA	1.57432	1.80031	1.85419	8.49621	5.41549	4.79381	0.279533	-1.83891	5.39312e-12	9.87077e-11	down
LOC123384743	XR_006596234.1;XR_006596235.1	GO:0003700(DNA binding transcription factor activity);GO:0006355(regulation of transcription, DNA-templated);GO:0006355(regulation of transcription, DNA-templated)	NA	0.351431	0.442797	0.272355	1.23318	0.915912	1.21491	0.317057	-1.65719	6.09465e-12	1.10332e-10	down
PLEKHO1	XM_023259106.2;XM_019837767.2;XM_019837766.3	GO:0007520(myoblast fusion);GO:0008360(regulation of cell shape);GO:0032587(ruffle membrane);GO:0036195(muscle cell projection membrane);GO:0051451(myoblast migration);GO:0072673(lamellipodium morphogenesis);GO:0072673(lamellipodium morphogenesis)	NA	15.1601	18.0708	17.3989	8.34858	7.82177	8.95091	2.01542	1.01108	7.50814e-12	1.34344e-10	up
ZCCHC2	XM_011288139.4;XM_023242070.2;XM_023242067.2;XM_023242068.2;XR_002737379.2	GO:0003676(nucleic acid binding);GO:0005737(cytoplasm);GO:0008270(zinc ion binding);GO:0035091(phosphatidylinositol binding);GO:0035091(phosphatidylinositol binding)	NA	3.72961	3.61688	3.75774	1.99464	1.63376	1.85306	2.02578	1.01848	8.64007e-12	1.53706e-10	up
STK11IP	XM_045034527.1;XM_011285660.4;XM_045034526.1	GO:0005765(lysosomal membrane);GO:0008104(protein localization);GO:0019901(protein kinase binding);GO:0019901(protein kinase binding)	NA	3.69784	3.72573	3.6574	1.38892	1.80768	1.5144	2.35215	1.23398	1.12103e-11	1.97479e-10	up
LOC123381564	XR_006588711.1	NA	03008(Ribosome biogenesis in eukaryotes)	0.695649	0.521362	0.606075	1.23429	1.26812	1.16911	0.496548	-1.01	1.6866e-11	2.92809e-10	down
ANK3	XM_045040011.1;XM_019813142.3;XM_023240471.2;XM_045040000.1	GO:0005737(cytoplasm);GO:0008093(cytoskeletal adaptor activity);GO:0030507(spectrin binding);GO:0071709(membrane assembly);GO:0000281(mitotic cytokinesis);GO:0005200(structural constituent of cytoskeleton);GO:0005515(protein binding);GO:0005764(lysosome);GO:0005886(plasma membrane);GO:0005923(bicellular tight junction);GO:0007009(plasma membrane organization);GO:0007010(cytoskeleton organization)…	05205(Proteoglycans in cancer);05205(Proteoglycans in cancer)	0	0.0131753	0.00262866	0.135551	0.133577	0.0775296	0.0455895	-4.45515	2.02816e-11	3.49578e-10	down
KCTD13	XM_003998676.6;XM_045047949.1;XM_045047948.1	GO:0004842(ubiquitin-protein transferase activity);GO:0005654(nucleoplasm);GO:0016477(cell migration);GO:0016567(protein ubiquitination);GO:0017049(GTP-Rho binding);GO:0031463(Cul3-RING ubiquitin ligase complex);GO:0035024(negative regulation of Rho protein signal transduction);GO:0042802(identical protein binding);GO:0043149(stress fiber assembly);GO:0043161(proteasome-mediated ubiquitin-depende…	NA	3.53191	4.51747	4.45553	10.6955	8.0762	7.12119	0.482947	-1.05006	2.49838e-11	4.27895e-10	down
SELPLG	XM_006938659.5;XM_045041711.1	GO:0005886(plasma membrane);GO:0016021(integral component of membrane);GO:0016021(integral component of membrane)	04514(Cell adhesion molecules (CAMs));05150(Staphylococcus aureus infection);05150(Staphylococcus aureus infection)	0.348704	0.570093	0.57319	2.74902	1.74253	1.35463	0.255207	-1.97026	4.00464e-11	6.67862e-10	down
LOC123379563	XR_006584159.1	GO:0000381(regulation of alternative mRNA splicing, via spliceosome);GO:0000956(nuclear-transcribed mRNA catabolic process);GO:0001046(core promoter sequence-specific DNA binding);GO:0003713(transcription coactivator activity);GO:0006367(transcription initiation from RNA polymerase II promoter);GO:0007623(circadian rhythm);GO:0016592(mediator complex);GO:0016607(nuclear speck);GO:0030521(androgen…	NA	1.39054	1.3299	1.0572	4.73179	3.6057	3.36078	0.322923	-1.63074	6.24958e-11	1.01943e-09	down
SLC25A29	XM_011283522.3;XM_045060526.1;XM_045060525.1;XM_019833631.3	GO:0003735(structural constituent of ribosome);GO:0006412(translation);GO:0006412(translation)	04714(Thermogenesis);04714(Thermogenesis)	5.39967	5.74607	6.02811	2.38719	3.04589	2.53262	2.15597	1.10834	6.2894e-11	1.02515e-09	up
SEC16B	XM_023247283.2;XM_045048653.1;XM_045048654.1;XM_045048652.1;XM_045048655.1;XM_045048651.1;XM_045048650.1	GO:0000139(Golgi membrane);GO:0007029(endoplasmic reticulum organization);GO:0010628(positive regulation of gene expression);GO:0016559(peroxisome fission);GO:0048208(COPII vesicle coating);GO:0070863(positive regulation of protein exit from endoplasmic reticulum);GO:0070972(protein localization to endoplasmic reticulum);GO:0070972(protein localization to endoplasmic reticulum)	NA	0.88095	0.791276	0.963431	0.159891	0.199493	0.228382	4.48419	2.16485	6.36748e-11	1.03709e-09	up
GPRC5C	XM_006940546.5;XR_006589278.1;XM_006940544.5;XM_045044051.1	GO:0004930(G-protein coupled receptor activity);GO:0007186(G-protein coupled receptor signaling pathway);GO:0016021(integral component of membrane);GO:0016021(integral component of membrane)	NA	4.09795	4.11129	4.2865	2.25685	1.89946	2.00322	2.02868	1.02054	1.09059e-10	1.72553e-09	up
PJA1	XM_004000580.6;XM_004000583.5	GO:0005737(cytoplasm);GO:0061630(ubiquitin protein ligase activity);GO:0061630(ubiquitin protein ligase activity)	NA	7.473	8.56284	7.24878	3.97546	3.75176	3.87675	2.00661	1.00476	1.35027e-10	2.11778e-09	up
LOC109491622	XR_002145121.3	NA	NA	0.112631	0.108717	0.076973	0.311629	0.443133	0.307375	0.280869	-1.83203	1.54967e-10	2.41299e-09	down
AP5B1	XM_023240069.2	GO:0005765(lysosomal membrane);GO:0016197(endosomal transport);GO:0030119(AP-type membrane coat adaptor complex)	NA	6.37851	7.18947	6.92933	2.73146	2.9563	3.71585	2.17973	1.12415	2.08526e-10	3.18722e-09	up
ZNF503	XM_003994085.6	GO:0008285(negative regulation of cell proliferation);GO:0010629(negative regulation of gene expression);GO:0061351(neural precursor cell proliferation);GO:0070315(G1 to G0 transition involved in cell differentiation)	NA	6.01545	5.11713	5.16264	2.56262	2.62022	2.89185	2.01806	1.01297	2.17608e-10	3.31664e-09	up
CPTP	XM_023257924.2;XM_011284400.4;XM_019835993.3;XM_045034918.1;XM_045034919.1;XM_019835994.2	GO:0005730(nucleolus);GO:0005737(cytoplasm);GO:0017089(glycolipid transporter activity);GO:0046836(glycolipid transport);GO:0051861(glycolipid binding);GO:1902387(ceramide 1-phosphate binding);GO:1902388(ceramide 1-phosphate transporter activity);GO:1902389(ceramide 1-phosphate transport);GO:1902389(ceramide 1-phosphate transport)	NA	5.95911	5.98692	6.67593	2.86866	3.09444	3.10675	2.05317	1.03785	2.33627e-10	3.54328e-09	up
PDGFB	XM_006934050.5;XM_003989270.6;XM_045062385.1;XM_045062384.1	GO:0001892(embryonic placenta development);GO:0001938(positive regulation of endothelial cell proliferation);GO:0002548(monocyte chemotaxis);GO:0003104(positive regulation of glomerular filtration);GO:0005161(platelet-derived growth factor receptor binding);GO:0005615(extracellular space);GO:0005737(cytoplasm);GO:0006468(protein phosphorylation);GO:0007179(transforming growth factor beta receptor…	04014(Ras signaling pathway);04015(Rap1 signaling pathway);04010(MAPK signaling pathway);04630(Jak-STAT signaling pathway);04072(Phospholipase D signaling pathway);04151(PI3K-Akt signaling pathway);04510(Focal adhesion);04540(Gap junction);04810(Regulation of actin cytoskeleton);05200(Pathways in cancer);05231(Choline metabolism in cancer);05206(MicroRNAs in cancer);05214(Glioma);05218(Melanoma);…	7.85664	7.04112	8.27532	3.25325	4.5231	2.83908	2.18296	1.12629	2.52899e-10	3.81948e-09	up
LOC101095196	XM_011287209.4	GO:0003676(nucleic acid binding);GO:0003700(DNA binding transcription factor activity);GO:0005622(intracellular);GO:0006355(regulation of transcription, DNA-templated);GO:0046872(metal ion binding)	NA	5.59441	5.10961	4.98506	2.44569	2.7602	2.61984	2.00481	1.00346	2.64254e-10	3.97431e-09	up
FZD2	XM_011289270.3	GO:0003149(membranous septum morphogenesis);GO:0003150(muscular septum morphogenesis);GO:0003151(outflow tract morphogenesis);GO:0004930(G-protein coupled receptor activity);GO:0005737(cytoplasm);GO:0005886(plasma membrane);GO:0005925(focal adhesion);GO:0007186(G-protein coupled receptor signaling pathway);GO:0007267(cell-cell signaling);GO:0007608(sensory perception of smell);GO:0016021(integral…	04310(Wnt signaling pathway);04390(Hippo signaling pathway);04150(mTOR signaling pathway);04550(Signaling pathways regulating pluripotency of stem cells);04916(Melanogenesis);05200(Pathways in cancer);05205(Proteoglycans in cancer);05225(Hepatocellular carcinoma);05226(Gastric cancer);05217(Basal cell carcinoma);05224(Breast cancer);04934(Cushing syndrome);05166(HTLV-I infection);05165(Human papi…	3.15426	2.36133	2.923	0.993976	1.12237	0.902489	2.79531	1.48301	3.84511e-10	5.67232e-09	up
IL20RB	XM_045037559.1;XR_002144868.2;XM_023260535.2;XR_002144870.3	GO:0004896(cytokine receptor activity);GO:0005886(plasma membrane);GO:0016021(integral component of membrane);GO:0019221(cytokine-mediated signaling pathway);GO:0019221(cytokine-mediated signaling pathway)	04630(Jak-STAT signaling pathway);04060(Cytokine-cytokine receptor interaction);04060(Cytokine-cytokine receptor interaction)	0.117522	0.0720828	0.0519005	0.603373	0.5309	0.430324	0.154356	-2.69566	3.90754e-10	5.75656e-09	down
FOLH1B	XM_019811660.3	GO:0004181(metallocarboxypeptidase activity);GO:0005737(cytoplasm);GO:0005886(plasma membrane);GO:0005887(integral component of plasma membrane);GO:0006508(proteolysis);GO:0006760(folic acid-containing compound metabolic process);GO:0008233(peptidase activity);GO:0008652(cellular amino acid biosynthetic process);GO:0009986(cell surface);GO:0016020(membrane);GO:0016805(dipeptidase activity);GO:003…	00250(Alanine, aspartate and glutamate metabolism);04977(Vitamin digestion and absorption)	0	0	0	0.356135	0.257598	0.48442	0.000273186	-11.8378	5.39547e-10	7.81006e-09	down
HYAL2	XM_003982261.5;XM_006928804.4;XM_006928802.4;XM_019821914.3	GO:0000302(response to reactive oxygen species);GO:0001618(virus receptor activity);GO:0004415(hyalurononglucosaminidase activity);GO:0005615(extracellular space);GO:0005737(cytoplasm);GO:0005764(lysosome);GO:0006954(inflammatory response);GO:0008134(transcription factor binding);GO:0009615(response to virus);GO:0010634(positive regulation of epithelial cell migration);GO:0030212(hyaluronan metab…	00531(Glycosaminoglycan degradation);00531(Glycosaminoglycan degradation)	7.43413	7.62137	8.44697	3.26467	4.71332	3.75893	2.00244	1.00176	5.4076e-10	7.82237e-09	up
APOLD1	XM_045061396.1;XM_045061398.1;XM_045061401.1;XM_019834543.3;XM_045061405.1;XM_045061397.1;XM_045061400.1;XM_019834544.2;XM_003988429.5;XM_045061406.1;XM_045061403.1;XM_045061402.1;XM_045061404.1	GO:0001525(angiogenesis);GO:0001666(response to hypoxia);GO:0005576(extracellular region);GO:0005886(plasma membrane);GO:0006869(lipid transport);GO:0008289(lipid binding);GO:0016021(integral component of membrane);GO:0030154(cell differentiation);GO:0042118(endothelial cell activation);GO:0042157(lipoprotein metabolic process);GO:0045601(regulation of endothelial cell differentiation);GO:0045601…	NA	3.85339	3.53969	2.79789	1.24633	1.80992	1.79479	2.10078	1.07092	7.32697e-10	1.04312e-08	up
LOC123385287	XR_006597534.1	NA	NA	0.045076	0.051748	0.074082	0.405245	0.524789	0.476214	0.121533	-3.04058	1.03023e-09	1.44012e-08	down
TSSC4	XM_003993776.6;XM_045039719.1;XM_045039720.1	GO:0003674(molecular_function);GO:0005575(cellular_component);GO:0008150(biological_process);GO:0005515(protein binding);GO:0005515(protein binding)	NA	7.67262	9.20201	9.15291	4.89421	3.85057	3.67	2.0965	1.06798	1.30621e-09	1.80372e-08	up
CDC25C	XM_045059625.1;XM_045059615.1;XM_045059640.1;XM_045059610.1;XM_045059609.1;XM_045059644.1;XM_045059617.1;XM_045059618.1;XM_045059633.1;XM_045059635.1	GO:0000086(G2/M transition of mitotic cell cycle);GO:0004725(protein tyrosine phosphatase activity);GO:0005634(nucleus);GO:0005737(cytoplasm);GO:0019901(protein kinase binding);GO:0035335(peptidyl-tyrosine dephosphorylation);GO:0050699(WW domain binding);GO:0051301(cell division);GO:0051301(cell division)	04110(Cell cycle);04114(Oocyte meiosis);04914(Progesterone-mediated oocyte maturation);05206(MicroRNAs in cancer);05206(MicroRNAs in cancer)	3.25714	3.55548	3.00511	1.33436	1.19626	1.15711	2.66227	1.41266	1.66859e-09	2.26503e-08	up
COPZ2	XM_023244227.2;XM_023244230.2;XM_023244231.2;XM_023244228.2;XM_023244229.2;XM_023244226.2	GO:0000139(Golgi membrane);GO:0005789(endoplasmic reticulum membrane);GO:0005801(cis-Golgi network);GO:0005829(cytosol);GO:0006886(intracellular protein transport);GO:0006888(ER to Golgi vesicle-mediated transport);GO:0006890(retrograde vesicle-mediated transport, Golgi to ER);GO:0030126(COPI vesicle coat);GO:0030133(transport vesicle);GO:0033116(endoplasmic reticulum-Golgi intermediate compartme…	NA	14.4628	16.5723	18.5199	5.90302	7.72588	8.71087	2.21824	1.14941	1.78848e-09	2.41865e-08	up
ESRP2	XM_011290093.3;XM_006941652.4;XM_019819934.2	GO:0000166(nucleotide binding);GO:0003729(mRNA binding);GO:0005654(nucleoplasm);GO:0043484(regulation of RNA splicing);GO:0043484(regulation of RNA splicing)	NA	0.183058	0.698976	1.34606	0.0356623	0.0684362	0.0957898	11.1467	3.47855	1.79572e-09	2.42691e-08	up
MXD1	XM_045054336.1;XM_006930161.5;XM_003984090.6;XM_045054337.1	GO:0000122(negative regulation of transcription by RNA polymerase II);GO:0000790(nuclear chromatin);GO:0000978(RNA polymerase II proximal promoter sequence-specific DNA binding);GO:0003700(DNA binding transcription factor activity);GO:0003712(transcription cofactor activity);GO:0003714(transcription corepressor activity);GO:0005515(protein binding);GO:0005634(nucleus);GO:0006351(transcription, DN…	NA	1.57393	1.2184	1.08006	3.24616	2.83701	2.41555	0.455644	-1.13402	1.84746e-09	2.49373e-08	down
TRIB3	XM_003983670.5	GO:0005634(nucleus);GO:0031434(mitogen-activated protein kinase kinase binding);GO:0032436(positive regulation of proteasomal ubiquitin-dependent protein catabolic process);GO:0043405(regulation of MAP kinase activity)	04931(Insulin resistance)	8.93661	8.22702	9.36365	3.81068	4.96555	4.11432	2.05789	1.04116	2.06523e-09	2.76589e-08	up
LOC105261359	XR_006592276.1;XR_002150648.3	GO:0004725(protein tyrosine phosphatase activity);GO:0005634(nucleus);GO:0005737(cytoplasm);GO:0019901(protein kinase binding);GO:0034644(cellular response to UV);GO:0035335(peptidyl-tyrosine dephosphorylation);GO:0035335(peptidyl-tyrosine dephosphorylation)	04110(Cell cycle);04218(Cellular senescence);04914(Progesterone-mediated oocyte maturation);05206(MicroRNAs in cancer);05206(MicroRNAs in cancer)	0.600139	0.355161	0.428548	1.42887	1.68212	1.06971	0.331009	-1.59506	2.33626e-09	3.10118e-08	down
LOC102900654	XM_045043571.1	GO:0001764(neuron migration);GO:0005739(mitochondrion);GO:0005925(focal adhesion);GO:0006605(protein targeting);GO:0015459(potassium channel regulator activity);GO:0016020(membrane);GO:0019904(protein domain specific binding);GO:0021762(substantia nigra development);GO:0021766(hippocampus development);GO:0021987(cerebral cortex development);GO:0023026(MHC class II protein complex binding);GO:0031…	04390(Hippo signaling pathway);04151(PI3K-Akt signaling pathway);04110(Cell cycle);04114(Oocyte meiosis);04722(Neurotrophin signaling pathway);05203(Viral carcinogenesis);05169(Epstein-Barr virus infection)	4.11816	3.59197	3.78229	7.70105	7.56058	8.34999	0.486727	-1.03882	2.59689e-09	3.41982e-08	down
PSRC1	XM_019837571.3;XM_045033259.1;XM_019837572.3	GO:0000922(spindle pole);GO:0001578(microtubule bundle formation);GO:0005829(cytosol);GO:0005876(spindle microtubule);GO:0007080(mitotic metaphase plate congression);GO:0008017(microtubule binding);GO:0030308(negative regulation of cell growth);GO:0030496(midbody);GO:0031116(positive regulation of microtubule polymerization);GO:0045737(positive regulation of cyclin-dependent protein serine/threon…	NA	7.12418	7.11358	8.49371	3.81019	3.11129	3.21487	2.24257	1.16515	3.08965e-09	4.01971e-08	up
LOC109499294	XR_002156586.3;XR_002156587.3;XR_002741972.2	NA	NA	0.0658873	0.0464725	0.0649548	0.60064	0.323312	0.512197	0.123465	-3.01782	3.17369e-09	4.12656e-08	down
MZF1	XM_006940715.5;XM_045045732.1;XM_006940716.5;XM_006940713.5;XM_003997334.6;XM_045045734.1;XM_019818447.3	GO:0000978(RNA polymerase II proximal promoter sequence-specific DNA binding);GO:0005634(nucleus);GO:0006355(regulation of transcription, DNA-templated);GO:0006355(regulation of transcription, DNA-templated)	NA	4.37615	4.95892	4.93617	2.35426	2.62526	1.67822	2.14356	1.10001	3.40249e-09	4.41078e-08	up
LOC101099044	XM_045057243.1	GO:0002474(antigen processing and presentation of peptide antigen via MHC class I);GO:0006955(immune response);GO:0016021(integral component of membrane);GO:0042605(peptide antigen binding);GO:0042612(MHC class I protein complex)	04514(Cell adhesion molecules (CAMs));04144(Endocytosis);04145(Phagosome);04218(Cellular senescence);04650(Natural killer cell mediated cytotoxicity);04612(Antigen processing and presentation);05203(Viral carcinogenesis);05320(Autoimmune thyroid disease);05330(Allograft rejection);05332(Graft-versus-host disease);05416(Viral myocarditis);04940(Type I diabetes mellitus);05166(HTLV-I infection);051…	0	0	0	0.731693	0	0	0.000410008	-11.2521	3.47234e-09	4.49055e-08	down
LOC101093897	XM_045042315.1	GO:0005634(nucleus);GO:0005925(focal adhesion);GO:0008134(transcription factor binding);GO:0019901(protein kinase binding);GO:0019904(protein domain specific binding);GO:0031625(ubiquitin protein ligase binding);GO:0042470(melanosome);GO:0042802(identical protein binding);GO:0051683(establishment of Golgi localization);GO:0070062(extracellular exosome);GO:0072562(blood microparticle);GO:0090168(G…	04390(Hippo signaling pathway);04151(PI3K-Akt signaling pathway);04110(Cell cycle);04114(Oocyte meiosis);05203(Viral carcinogenesis);05161(Hepatitis B);05169(Epstein-Barr virus infection)	3.92184	4.10286	4.08841	9.42909	7.77926	8.53037	0.470618	-1.08737	3.84514e-09	4.94013e-08	down
SERPINB2	XM_003995246.4	GO:0004867(serine-type endopeptidase inhibitor activity);GO:0005615(extracellular space);GO:0005737(cytoplasm)	04610(Complement and coagulation cascades)	1.80696	1.76765	1.47323	3.35484	3.56428	5.03088	0.422414	-1.24327	3.98721e-09	5.11049e-08	down
EPS8L1	XM_045047292.1;XM_045047291.1;XM_019819107.3;XM_011289566.4	GO:0003779(actin binding);GO:0005089(Rho guanyl-nucleotide exchange factor activity);GO:0005515(protein binding);GO:0005737(cytoplasm);GO:0007266(Rho protein signal transduction);GO:0030676(Rac guanyl-nucleotide exchange factor activity);GO:0032587(ruffle membrane);GO:0035023(regulation of Rho protein signal transduction);GO:0042608(T cell receptor binding);GO:0043547(positive regulation of GTPas…	NA	0.785405	1.17002	1.14403	0.193377	0.131602	0.254683	5.34699	2.41873	4.0248e-09	5.15561e-08	up
LOC123381702	XR_006589038.1	NA	NA	5.27657	5.18084	4.68663	2.80057	2.31286	2.39137	2.01791	1.01286	5.56673e-09	7.0061e-08	up
CDC42EP4	XM_023243835.2;XM_006940534.5;XM_023243842.2;XM_023243837.2;XM_023243836.2	GO:0005096(GTPase activator activity);GO:0005737(cytoplasm);GO:0005886(plasma membrane);GO:0007266(Rho protein signal transduction);GO:0008360(regulation of cell shape);GO:0017049(GTP-Rho binding);GO:0030838(positive regulation of actin filament polymerization);GO:0031274(positive regulation of pseudopodium assembly);GO:0031274(positive regulation of pseudopodium assembly)	03015(mRNA surveillance pathway);05164(Influenza A);05164(Influenza A)	1.84619	2.00175	1.80624	0.927211	0.769028	0.652195	2.40764	1.26762	6.31828e-09	7.88762e-08	up
TESC	XR_006587601.1;XM_045041082.1;XM_045041083.1	GO:0005509(calcium ion binding);GO:0005634(nucleus);GO:0005737(cytoplasm);GO:0005886(plasma membrane);GO:0008285(negative regulation of cell proliferation);GO:0030027(lamellipodium);GO:0030854(positive regulation of granulocyte differentiation);GO:0032417(positive regulation of sodium:proton antiporter activity);GO:0033628(regulation of cell adhesion mediated by integrin);GO:0045654(positive regu…	NA	0.143186	0.228405	0.152934	0.5488	0.585386	0.466484	0.327691	-1.60959	6.33748e-09	7.90703e-08	down
KLHL3	XM_045059473.1;XM_045059458.1	GO:0016567(protein ubiquitination);GO:0031463(Cul3-RING ubiquitin ligase complex);GO:0050801(ion homeostasis);GO:0004842(ubiquitin-protein transferase activity);GO:0005829(cytosol);GO:0070294(renal sodium ion absorption);GO:0070936(protein K48-linked ubiquitination);GO:0070936(protein K48-linked ubiquitination)	NA	0	0	0	0.0620682	0.0983666	0.0906941	0.00119461	-9.70925	6.6204e-09	8.23148e-08	down
LOC105260771	XR_006601145.1	GO:0000122(negative regulation of transcription by RNA polymerase II);GO:0000123(histone acetyltransferase complex);GO:0000979(RNA polymerase II core promoter sequence-specific DNA binding);GO:0001102(RNA polymerase II activating transcription factor binding);GO:0001228(transcriptional activator activity, RNA polymerase II transcription regulatory region sequence-specific DNA binding);GO:0001666(…	04310(Wnt signaling pathway);04330(Notch signaling pathway);04350(TGF-beta signaling pathway);04630(Jak-STAT signaling pathway);04066(HIF-1 signaling pathway);04068(FoxO signaling pathway);04024(cAMP signaling pathway);04110(Cell cycle);04520(Adherens junction);04922(Glucagon signaling pathway);04919(Thyroid hormone signaling pathway);04916(Melanogenesis);04720(Long-term potentiation);05200(Pathw…	0.344374	0.22989	0.270074	0.641734	0.886839	0.921126	0.34467	-1.53671	7.93356e-09	9.72976e-08	down
CDKN1A	XM_006931621.5;NM_001009865.1	GO:0070557(PCNA-p21 complex);GO:0070557(PCNA-p21 complex)	04012(ErbB signaling pathway);04630(Jak-STAT signaling pathway);04066(HIF-1 signaling pathway);04068(FoxO signaling pathway);04151(PI3K-Akt signaling pathway);04110(Cell cycle);04115(p53 signaling pathway);04218(Cellular senescence);04921(Oxytocin signaling pathway);04928(Parathyroid hormone synthesis, secretion and action);05200(Pathways in cancer);05202(Transcriptional misregulation in cancers)…	0.305179	0.413623	0.150577	1.67111	1.35738	1.2162	0.204816	-2.2876	7.94835e-09	9.74236e-08	down
LOC123383609	XR_006593513.1	NA	NA	0	0	0	0	0	0.723844	0.000414454	-11.2365	8.68675e-09	1.06053e-07	down
HKDC1	XM_003994002.5	GO:0001678(cellular glucose homeostasis);GO:0004340(glucokinase activity);GO:0005829(cytosol);GO:0006096(glycolytic process);GO:0008865(fructokinase activity);GO:0019158(mannokinase activity)	00010(Glycolysis / Gluconeogenesis);00051(Fructose and mannose metabolism);00052(Galactose metabolism);00500(Starch and sucrose metabolism);00520(Amino sugar and nucleotide sugar metabolism);00524(Neomycin, kanamycin and gentamicin biosynthesis);04066(HIF-1 signaling pathway);04910(Insulin signaling pathway);04973(Carbohydrate digestion and absorption);05230(Central carbon metabolism in cancer);0…	0	0	0	0.216015	0.191269	0.206604	0.000488688	-10.9988	9.24749e-09	1.12581e-07	down
BLOC1S4	XM_011282003.4	GO:0031083(BLOC-1 complex);GO:0032438(melanosome organization);GO:0046907(intracellular transport);GO:0048490(anterograde synaptic vesicle transport);GO:0050885(neuromuscular process controlling balance);GO:0070527(platelet aggregation);GO:1904115(axon cytoplasm)	NA	8.01054	7.5285	8.63528	2.90643	4.08277	2.66376	2.50434	1.32443	9.31595e-09	1.13286e-07	up
RASSF7	XM_006937682.5;XM_006937681.5	GO:0007165(signal transduction);GO:0007165(signal transduction)	NA	6.67914	6.77154	7.09848	3.34256	2.95239	3.26383	2.14977	1.10418	9.92298e-09	1.20329e-07	up
KCTD21	XM_003992684.5;XM_019811752.3;XM_019811750.3;XM_006936887.4;XM_019811751.3	GO:0051260(protein homooligomerization);GO:0051260(protein homooligomerization)	NA	4.77534	5.1399	5.42745	2.8574	2.54062	2.16501	2.02864	1.02051	1.07065e-08	1.2916e-07	up
LOC123380308	XR_006585851.1	NA	NA	0.067316	0.048126	0.076137	0.42936	0.229444	0.476241	0.168785	-2.56674	1.07349e-08	1.29376e-07	down
ARRDC2	XM_023247295.2;XM_023247292.2;XM_006928631.4	GO:0005886(plasma membrane);GO:0031410(cytoplasmic vesicle);GO:0007165(signal transduction);GO:0007165(signal transduction)	04621(NOD-like receptor signaling pathway);04621(NOD-like receptor signaling pathway)	4.38117	4.1038	4.85836	1.80135	2.57099	2.23014	2.02096	1.01504	1.22191e-08	1.46041e-07	up
LOC102900015	XR_442227.5;XR_442226.4;XR_891254.4	NA	NA	1.17825	1.46027	0.922716	0.351796	0.388951	0.223453	3.69347	1.88498	1.27051e-08	1.51514e-07	up
LOC123386014	XM_045059673.1;XR_006599395.1	GO:0005198(structural molecule activity);GO:0005794(Golgi apparatus);GO:0005829(cytosol);GO:0005915(zonula adherens);GO:0005925(focal adhesion);GO:0007015(actin filament organization);GO:0007163(establishment or maintenance of cell polarity);GO:0007406(negative regulation of neuroblast proliferation);GO:0008013(beta-catenin binding);GO:0014704(intercalated disc);GO:0015629(actin cytoskeleton);GO:…	NA	10.8204	0	0	0	0	0	36068	15.1384	1.31941e-08	1.56912e-07	up
NUMBL	XM_003997787.6;XM_006941244.5;XM_006941242.5;XM_045046883.1;XM_019819506.3;XM_019819508.3;XM_045046882.1;XM_045046884.1;XM_019819507.3	GO:0005737(cytoplasm);GO:0007409(axonogenesis);GO:0019221(cytokine-mediated signaling pathway);GO:0019538(protein metabolic process);GO:0021670(lateral ventricle development);GO:0021849(neuroblast division in subventricular zone);GO:0034332(adherens junction organization);GO:0050769(positive regulation of neurogenesis);GO:0050769(positive regulation of neurogenesis)	04330(Notch signaling pathway);04330(Notch signaling pathway)	6.29686	6.89829	7.36273	2.65137	3.87516	3.60925	2.02825	1.02023	1.43849e-08	1.70137e-07	up
CCDC168	XM_045055666.1	NA	NA	0.002977	0.005876	0.024991	0.096158	0.096752	0.120704	0.107916	-3.21202	1.87315e-08	2.18673e-07	down
CDKN2D	XM_003981859.6	GO:0000079(regulation of cyclin-dependent protein serine/threonine kinase activity);GO:0000082(G1/S transition of mitotic cell cycle);GO:0000731(DNA synthesis involved in DNA repair);GO:0004861(cyclin-dependent protein serine/threonine kinase inhibitor activity);GO:0005654(nucleoplasm);GO:0005737(cytoplasm);GO:0007050(cell cycle arrest);GO:0007605(sensory perception of sound);GO:0008285(negative …	04068(FoxO signaling pathway);04110(Cell cycle)	2.56982	2.55748	2.90719	0.617102	0.598226	0.562854	4.51837	2.1758	2.6661e-08	3.05625e-07	up
COL1A2	XM_003982764.6	GO:0001501(skeletal system development);GO:0001568(blood vessel development);GO:0005201(extracellular matrix structural constituent);GO:0005584(collagen type I trimer);GO:0005615(extracellular space);GO:0005622(intracellular);GO:0007179(transforming growth factor beta receptor signaling pathway);GO:0007266(Rho protein signal transduction);GO:0008217(regulation of blood pressure);GO:0030199(collag…	04151(PI3K-Akt signaling pathway);04512(ECM-receptor interaction);04510(Focal adhesion);04611(Platelet activation);04926(Relaxin signaling pathway);04974(Protein digestion and absorption);04933(AGE-RAGE signaling pathway in diabetic complications);05165(Human papillomavirus infection);05146(Amoebiasis)	1.31458	1.26995	1.61378	0.399395	0.543108	0.465443	2.98186	1.57621	2.72542e-08	3.12259e-07	up
WDR86	XM_045053034.1;XM_023250750.2;XM_023250747.2	GO:0005634(nucleus);GO:0005730(nucleolus);GO:0005737(cytoplasm);GO:0005737(cytoplasm)	NA	0.235751	0.202656	0.164031	0.463742	0.510448	0.747921	0.349825	-1.5153	2.9182e-08	3.32582e-07	down
LOC111560033	XR_002741486.2	NA	NA	0	0	0	0.266219	0.33367	0.455961	0.000284131	-11.7812	3.0875e-08	3.50951e-07	down
LOC109495213	XR_002150504.3	NA	NA	0.198896	0.100135	0.170669	0.505676	0.800332	0.500287	0.260035	-1.94322	4.14244e-08	4.64509e-07	down
LOC123381525	XM_045042754.1	NA	NA	0.520766	0.489419	0.410091	1.24016	1.27013	1.08096	0.395482	-1.33831	4.40101e-08	4.92735e-07	down
LOC123384674	XM_045055066.1	NA	NA	0.509054	0.763345	0.447732	0	0	0	5733.77	12.4853	4.70673e-08	5.26102e-07	up
TLNRD1	XM_023254811.2	GO:0001725(stress fiber);GO:0003779(actin binding);GO:0008150(biological_process)	NA	8.1164	7.40678	9.80128	4.51924	3.38633	4.58487	2.02751	1.01971	4.80965e-08	5.36262e-07	up
B3GALT6	XM_011279777.3	GO:0000139(Golgi membrane);GO:0005797(Golgi medial cisterna);GO:0006024(glycosaminoglycan biosynthetic process);GO:0006486(protein glycosylation);GO:0008499(UDP-galactose:beta-N-acetylglucosamine beta-1,3-galactosyltransferase activity);GO:0016021(integral component of membrane)	00532(Glycosaminoglycan biosynthesis - chondroitin sulfate / dermatan sulfate);00534(Glycosaminoglycan biosynthesis - heparan sulfate / heparin)	3.27807	3.68245	3.7016	1.28493	2.0257	1.42363	2.25213	1.17129	6.22591e-08	6.81851e-07	up
KAZALD1	XM_011287459.3;XM_011287460.4;XM_045040583.1	GO:0001558(regulation of cell growth);GO:0005520(insulin-like growth factor binding);GO:0005614(interstitial matrix);GO:0030198(extracellular matrix organization);GO:0030198(extracellular matrix organization)	NA	3.10872	3.46924	2.51966	1.16651	1.06808	0.39324	3.46202	1.79162	7.30362e-08	7.91849e-07	up
LOC101092340	XM_023249040.2	GO:0000166(nucleotide binding);GO:0003676(nucleic acid binding)	NA	2.31964	1.78559	1.88778	1.05918	0.798563	0.831244	2.22873	1.15622	8.37624e-08	9.02702e-07	up
TNFAIP8L1	XM_019815907.3;XM_011287779.4;XM_006928283.5	GO:0005737(cytoplasm);GO:0032007(negative regulation of TOR signaling);GO:0032007(negative regulation of TOR signaling)	04144(Endocytosis);04144(Endocytosis)	1.83047	1.38071	1.57521	0.765475	0.559626	0.671463	2.39731	1.26142	1.24771e-07	1.31244e-06	up
FGA	XM_019828819.3	GO:0005102(receptor binding);GO:0005198(structural molecule activity);GO:0005577(fibrinogen complex);GO:0005938(cell cortex);GO:0007160(cell-matrix adhesion);GO:0007165(signal transduction);GO:0009897(external side of plasma membrane);GO:0030674(protein binding, bridging);GO:0031091(platelet alpha granule);GO:0031639(plasminogen activation);GO:0034116(positive regulation of heterotypic cell-cell …	04610(Complement and coagulation cascades);04611(Platelet activation)	0.272566	0.417619	0.266607	0	0	0	3189.31	11.639	1.36987e-07	1.43409e-06	up
PDCD1LG2	XR_002737483.2;XM_023242194.2;XM_045042446.1;XR_006588475.1;XM_045042448.1;XM_023242195.2;NM_001290244.1	GO:0016021(integral component of membrane);GO:0032689(negative regulation of interferon-gamma production);GO:0032693(negative regulation of interleukin-10 production);GO:0042102(positive regulation of T cell proliferation);GO:0046007(negative regulation of activated T cell proliferation);GO:0070062(extracellular exosome);GO:0070062(extracellular exosome)	04514(Cell adhesion molecules (CAMs));04514(Cell adhesion molecules (CAMs))	1.19009	1.16617	1.23715	0.403274	0.610135	0.582445	2.25172	1.17102	1.38429e-07	1.4466e-06	up
LOC123381149	XR_006587825.1	NA	NA	0.290402	0.199143	0.254865	0.64542	0.751865	0.932942	0.319458	-1.6463	1.48483e-07	1.54693e-06	down
LOC111557538	XR_002737647.2	NA	NA	1.11891	0.999271	1.31262	3.37261	2.86214	2.15817	0.408773	-1.29063	2.02088e-07	2.0675e-06	down
SIX5	XM_023245907.2	GO:0000978(RNA polymerase II proximal promoter sequence-specific DNA binding);GO:0002088(lens development in camera-type eye);GO:0005654(nucleoplasm);GO:0005794(Golgi apparatus);GO:0007286(spermatid development);GO:0045892(negative regulation of transcription, DNA-templated);GO:0045944(positive regulation of transcription by RNA polymerase II);GO:1902723(negative regulation of skeletal muscle sat…	NA	4.29672	4.67516	3.86536	2.20049	1.88386	2.2028	2.04182	1.02986	2.28473e-07	2.31877e-06	up
ZNF668	XM_019820662.2;XM_003998641.5;XM_006942132.5;XM_045048212.1;XM_019820660.3	GO:0003700(DNA binding transcription factor activity);GO:0003700(DNA binding transcription factor activity)	NA	3.0679	2.91224	3.28199	1.10686	1.22971	1.78788	2.24567	1.16714	2.40047e-07	2.43052e-06	up
LOC123379348	XR_006583740.1	GO:0007520(myoblast fusion);GO:0008542(visual learning);GO:0014069(postsynaptic density);GO:0030054(cell junction);GO:0030425(dendrite);GO:0043025(neuronal cell body);GO:0043679(axon terminus);GO:0045211(postsynaptic membrane);GO:0097062(dendritic spine maintenance)	NA	0.173595	0.269917	0.317056	1.12474	0.684186	0.594493	0.316452	-1.65994	2.45406e-07	2.47433e-06	down
RBM38	XM_006929636.3	GO:0000166(nucleotide binding);GO:0003730(mRNA 3'-UTR binding);GO:0005634(nucleus);GO:0005829(cytosol);GO:0006977(DNA damage response, signal transduction by p53 class mediator resulting in cell cycle arrest);GO:0006978(DNA damage response, signal transduction by p53 class mediator resulting in transcription of p21 class mediator);GO:0007050(cell cycle arrest);GO:0008285(negative regulation of ce…	03040(Spliceosome)	5.5227	5.15574	5.75405	2.72316	3.06018	2.36984	2.01547	1.01112	2.80082e-07	2.78624e-06	up
CELF4	XM_023241903.2;XM_023241907.2;XM_023241897.2;XM_023241943.2;XM_023241904.2;XM_023241911.2;XM_023241898.2;XM_023241909.2;XM_023241899.2;XM_023241918.2;XM_023241908.2;XM_023241915.2;XM_023241919.2;XM_023241906.2;XM_023241921.2;XM_023241914.2;XM_023241902.2	GO:0000166(nucleotide binding);GO:0000380(alternative mRNA splicing, via spliceosome);GO:0000381(regulation of alternative mRNA splicing, via spliceosome);GO:0000900(translation repressor activity, mRNA regulatory element binding);GO:0003729(mRNA binding);GO:0005634(nucleus);GO:0005737(cytoplasm);GO:0006376(mRNA splice site selection);GO:0007281(germ cell development);GO:0009790(embryo developmen…	NA	0.231738	0.250134	0.229756	0.727117	0.624504	0.836129	0.325279	-1.62025	2.81113e-07	2.79393e-06	down
SLC26A11	XM_003997294.6;XM_045044018.1	GO:0005254(chloride channel activity);GO:0005887(integral component of plasma membrane);GO:0015106(bicarbonate transmembrane transporter activity);GO:0015116(sulfate transmembrane transporter activity);GO:0015301(anion:anion antiporter activity);GO:0015701(bicarbonate transport);GO:0019531(oxalate transmembrane transporter activity);GO:0042391(regulation of membrane potential);GO:0051453(regulati…	NA	2.74504	2.51657	2.59108	0.974791	1.19332	1.26913	2.28459	1.19194	3.06845e-07	3.02876e-06	up
S1PR2	XM_023245167.2;XM_045045371.1	GO:0001664(G-protein coupled receptor binding);GO:0003376(sphingosine-1-phosphate signaling pathway);GO:0005178(integrin binding);GO:0005886(plasma membrane);GO:0010800(positive regulation of peptidyl-threonine phosphorylation);GO:0016021(integral component of membrane);GO:0031532(actin cytoskeleton reorganization);GO:0038036(sphingosine-1-phosphate receptor activity);GO:0046847(filopodium assemb…	04071(Sphingolipid signaling pathway);04080(Neuroactive ligand-receptor interaction);04080(Neuroactive ligand-receptor interaction)	1.80224	1.60866	1.87312	0.901515	0.827293	0.638551	2.23203	1.15836	3.21139e-07	3.1583e-06	up
IER5L	XM_023242827.2	GO:0003674(molecular_function);GO:0005575(cellular_component);GO:0008150(biological_process)	NA	3.23209	3.15159	3.97676	1.69701	1.48736	1.42335	2.24849	1.16896	3.43764e-07	3.37008e-06	up
LOC109499646	XR_002157030.2	NA	NA	0.170512	0.334504	0.130663	0.9926	1.03822	1.22181	0.195436	-2.35524	3.91497e-07	3.79836e-06	down
SIGLECL1	XM_006940928.5;XR_006590449.1;XM_045046304.1;XM_045046302.1;XM_019818622.3;XM_045046297.1	GO:0016021(integral component of membrane);GO:0016021(integral component of membrane)	NA	1.20206	1.00925	1.12997	0.586266	0.552706	0.439431	2.11688	1.08194	4.75633e-07	4.5437e-06	up
ARMCX4	XM_006943870.5;XM_019824077.3;XM_045050478.1;XM_045050480.1;XM_006943868.5;XM_006943869.5;XM_019824076.3;XR_002152670.2;XR_002152665.2;XR_002152668.3;XM_045050479.1	GO:0016021(integral component of membrane);GO:0016021(integral component of membrane)	NA	1.0926	0.874293	0.961268	0.483452	0.532107	0.429903	2.02576	1.01846	5.05562e-07	4.79097e-06	up
GPR83	XM_023239331.2	GO:0004930(G-protein coupled receptor activity);GO:0004983(neuropeptide Y receptor activity);GO:0005887(integral component of plasma membrane);GO:0007166(cell surface receptor signaling pathway);GO:0007186(G-protein coupled receptor signaling pathway);GO:0007218(neuropeptide signaling pathway);GO:0051384(response to glucocorticoid)	04080(Neuroactive ligand-receptor interaction)	0.084132	0.069212	0.103086	0.446325	0.482852	0.397389	0.193304	-2.37106	5.55681e-07	5.22921e-06	down
LDOC1	XM_004000969.6	GO:0005730(nucleolus);GO:0008285(negative regulation of cell proliferation)	NA	0.487648	0.40538	0.505954	1.46308	1.3169	1.2424	0.347799	-1.52367	7.00409e-07	6.47548e-06	down
LOC123382890	XR_006592020.1	GO:0000444(MIS12/MIND type complex);GO:0003713(transcription coactivator activity);GO:0005654(nucleoplasm);GO:0007059(chromosome segregation);GO:0043522(leucine zipper domain binding);GO:1903506(regulation of nucleic acid-templated transcription)	NA	0.479106	0.353364	0.414022	0.90305	0.90576	0.977402	0.447379	-1.16043	8.44644e-07	7.71975e-06	down
LOC123385891	XR_006599124.1;XR_006599125.1;XR_006599128.1	GO:0000122(negative regulation of transcription by RNA polymerase II);GO:0000182(rDNA binding);GO:0000784(nuclear chromosome, telomeric region);GO:0000786(nucleosome);GO:0000790(nuclear chromatin);GO:0000793(condensed chromosome);GO:0000979(RNA polymerase II core promoter sequence-specific DNA binding);GO:0001740(Barr body);GO:0005721(pericentric heterochromatin);GO:0005730(nucleolus);GO:0006334(…	04217(Necroptosis);05322(Systemic lupus erythematosus);05034(Alcoholism);05034(Alcoholism)	0.202979	0.367772	0.260133	0.964209	0.526477	0.71299	0.377045	-1.40719	8.57085e-07	7.83015e-06	down
HILPDA	XM_003983035.6	GO:0001819(positive regulation of cytokine production);GO:0005102(receptor binding);GO:0005576(extracellular region);GO:0005615(extracellular space);GO:0005654(nucleoplasm);GO:0005811(lipid droplet);GO:0008284(positive regulation of cell proliferation);GO:0009986(cell surface);GO:0010884(positive regulation of lipid storage);GO:0016020(membrane);GO:0016021(integral component of membrane);GO:00301…	NA	5.38598	5.59415	5.55506	1.76062	2.13514	2.44032	2.60969	1.38388	8.80818e-07	8.02321e-06	up
LRRC56	XM_023240238.2;XM_045039766.1;XM_023240242.2;XM_045039768.1;XM_045039770.1;XM_045039771.1;XM_023240237.2;XM_023240243.2;XM_023240241.2;XM_023240239.2;XM_023240240.2;XM_045039769.1;XM_045039767.1	GO:0003674(molecular_function);GO:0005575(cellular_component);GO:0008150(biological_process);GO:0008150(biological_process)	NA	2.69713	2.62544	2.61652	0.921792	1.29433	1.19402	2.32808	1.21914	8.90196e-07	8.09838e-06	up
LOC123382575	XM_045047862.1	GO:0002080(acrosomal membrane);GO:0003281(ventricular septum development);GO:0005634(nucleus);GO:0005794(Golgi apparatus);GO:0005801(cis-Golgi network)	NA	0	0	0	0.1302	0.142365	0.17721	0.000667	-10.55	8.97327e-07	8.15639e-06	down
KLB	XM_003985434.6	GO:0005104(fibroblast growth factor receptor binding);GO:0005887(integral component of plasma membrane);GO:0008422(beta-glucosidase activity);GO:0008543(fibroblast growth factor receptor signaling pathway);GO:0017134(fibroblast growth factor binding);GO:1901657(glycosyl compound metabolic process)	00040(Pentose and glucuronate interconversions)	0.192615	0.117089	0.26554	0.788234	0.821566	0.565889	0.264396	-1.91923	9.29163e-07	8.42096e-06	down
LOC123382135	XR_006590073.1	NA	NA	14.2762	12.0692	14.3864	29.8635	30.8688	29.6524	0.45065	-1.14992	1.08341e-06	9.70892e-06	down
CC1H2orf69	XM_045034243.1;XM_045034244.1	GO:0005576(extracellular region);GO:0005576(extracellular region)	NA	2.7598	2.48481	2.3153	1.02338	1.06305	1.04161	2.41682	1.27311	1.54088e-06	1.34621e-05	up
TLCD2	XM_006939981.5;XM_045044923.1;XM_045044924.1;XM_045044925.1;XM_045044926.1	GO:0016021(integral component of membrane);GO:0016021(integral component of membrane)	NA	1.61875	1.68369	1.61812	0.917053	0.705726	0.446939	2.37741	1.24939	1.58912e-06	1.38165e-05	up
LOC123382914	XR_006592062.1	NA	NA	0.069667	0.022358	0.032016	0.133135	0.221875	0.17258	0.235109	-2.0886	1.64498e-06	1.42506e-05	down
TIMM29	XM_023245448.2	GO:0005743(mitochondrial inner membrane);GO:0005758(mitochondrial intermembrane space);GO:0042721(mitochondrial inner membrane protein insertion complex);GO:0045039(protein import into mitochondrial inner membrane)	NA	5.35724	5.78305	6.32387	3.11483	2.26801	2.78715	2.1376	1.09599	1.91099e-06	1.64167e-05	up
LOC109496637	XR_006594801.1	NA	NA	0	0	0	0.221422	0.443205	0.214359	0.000341302	-11.5167	2.16577e-06	1.84805e-05	down
SLIT1	XM_019813631.3	GO:0005615(extracellular space);GO:0008201(heparin binding);GO:0035385(Roundabout signaling pathway);GO:0048495(Roundabout binding);GO:0048846(axon extension involved in axon guidance);GO:0050770(regulation of axonogenesis)	04360(Axon guidance)	0	0	0.0107487	0.0783043	0.105414	0.120196	0.0353674	-4.82144	2.52133e-06	2.12708e-05	down
CA15	XM_019814908.3;XM_019814913.3;XM_019814909.3	GO:0004089(carbonate dehydratase activity);GO:0006730(one-carbon metabolic process);GO:0008270(zinc ion binding);GO:0046658(anchored component of plasma membrane);GO:0046658(anchored component of plasma membrane)	00910(Nitrogen metabolism);00910(Nitrogen metabolism)	0	0.052285	0	0.46455	0.351139	0.382198	0.0436477	-4.51795	2.67169e-06	2.24341e-05	down
THPO	XM_019839212.3	GO:0005125(cytokine activity);GO:0005179(hormone activity);GO:0005576(extracellular region);GO:0008283(cell proliferation);GO:0030099(myeloid cell differentiation);GO:0038163(thrombopoietin-mediated signaling pathway);GO:0045654(positive regulation of megakaryocyte differentiation);GO:0051897(positive regulation of protein kinase B signaling);GO:0070374(positive regulation of ERK1 and ERK2 cascad…	04630(Jak-STAT signaling pathway);04060(Cytokine-cytokine receptor interaction);04640(Hematopoietic cell lineage)	0.0144651	0	0	0.209958	0.0708087	0.238536	0.0278548	-5.16593	2.89353e-06	2.41654e-05	down
PMEPA1	XM_023251075.2;XM_023251074.2	GO:0000139(Golgi membrane);GO:0005654(nucleoplasm);GO:0010991(negative regulation of SMAD protein complex assembly);GO:0030512(negative regulation of transforming growth factor beta receptor signaling pathway);GO:0031901(early endosome membrane);GO:0050699(WW domain binding);GO:0060394(negative regulation of pathway-restricted SMAD protein phosphorylation);GO:0070412(R-SMAD binding);GO:0005515(pr…	NA	0.900392	0.877979	1.30006	0.327608	0.406975	0.322293	2.91276	1.54239	3.24722e-06	2.69421e-05	up
FOXC1	XM_023253730.2	GO:0000981(RNA polymerase II transcription factor activity, sequence-specific DNA binding);GO:0005634(nucleus)	NA	3.03543	3.21802	3.32024	1.61955	1.73937	1.30464	2.05287	1.03764	3.95532e-06	3.22716e-05	up
N4BP2L1	XM_023250585.2;XM_023250588.2;XM_023250587.2	GO:0003674(molecular_function);GO:0005575(cellular_component);GO:0008150(biological_process);GO:0008150(biological_process)	03440(Homologous recombination);03460(Fanconi anemia pathway);05200(Pathways in cancer);05212(Pancreatic cancer);05224(Breast cancer);05224(Breast cancer)	0	0.0418726	0	0.341998	0.504188	0.210476	0.0396273	-4.65736	4.02389e-06	3.28063e-05	down
LOC111561311	XR_006600475.1;XR_006600474.1;XR_002743744.2	NA	NA	0.0607936	0.109727	0.0659463	0.575617	0.574948	0.42084	0.150481	-2.73234	4.1039e-06	3.34082e-05	down
LOC109497599	XR_006594533.1;XR_006594528.1;XR_006594523.1;XR_006594522.1;XR_002153900.3;XR_006594529.1;XR_006594524.1;XR_006594534.1;XR_006594531.1;XR_006594530.1;XR_006594541.1	GO:0005515(protein binding);GO:0005737(cytoplasm);GO:0005829(cytosol);GO:0005856(cytoskeleton);GO:0005886(plasma membrane);GO:0005925(focal adhesion);GO:0008092(cytoskeletal protein binding);GO:0016528(sarcoplasm);GO:0030018(Z disc);GO:0030506(ankyrin binding);GO:0034329(cell junction assembly);GO:0042383(sarcolemma);GO:0043034(costamere);GO:0048747(muscle fiber development);GO:0051015(actin fila…	04010(MAPK signaling pathway);04510(Focal adhesion);05205(Proteoglycans in cancer);05132(Salmonella infection);05132(Salmonella infection)	1.38738	0.757793	1.22382	0.580166	0.574525	0.360349	2.2237	1.15296	4.44617e-06	3.6018e-05	up
PPP1R3D	XM_003983339.5	GO:0005977(glycogen metabolic process)	04910(Insulin signaling pathway);04931(Insulin resistance)	2.39202	2.58218	3.11707	1.2992	1.44292	1.12366	2.09305	1.06561	5.02736e-06	4.03478e-05	up
LOC101086041	XM_006928243.5	GO:0003676(nucleic acid binding);GO:0003700(DNA binding transcription factor activity);GO:0005622(intracellular);GO:0006355(regulation of transcription, DNA-templated);GO:0046872(metal ion binding)	NA	2.11818	2.30722	2.17309	0.951628	1.29155	0.816888	2.15632	1.10857	5.79436e-06	4.61434e-05	up
SOCS3	XM_045045300.1	GO:0001932(regulation of protein phosphorylation);GO:0005622(intracellular);GO:0007259(JAK-STAT cascade);GO:0016567(protein ubiquitination);GO:0043066(negative regulation of apoptotic process);GO:0045597(positive regulation of cell differentiation);GO:0046627(negative regulation of insulin receptor signaling pathway);GO:0050728(negative regulation of inflammatory response);GO:0060670(branching in…	04120(Ubiquitin mediated proteolysis);04630(Jak-STAT signaling pathway);04668(TNF signaling pathway);04910(Insulin signaling pathway);04920(Adipocytokine signaling pathway);04917(Prolactin signaling pathway);04380(Osteoclast differentiation);04930(Type II diabetes mellitus);04932(Non-alcoholic fatty liver disease (NAFLD));04931(Insulin resistance);05164(Influenza A);05160(Hepatitis C);05168(Herpe…	5.15134	4.69809	5.30623	2.36295	2.86169	1.89789	2.12785	1.08939	6.69979e-06	5.26931e-05	up
BORCS6	XM_019816906.3	GO:0005515(protein binding)	NA	1.3762	1.466	1.58401	0.467155	0.610385	0.542233	2.73261	1.45028	6.79158e-06	5.33956e-05	up
LOC123384165	XR_006594895.1;XR_006594896.1;XR_006594897.1	GO:0000416(positive regulation of histone H3-K36 methylation);GO:0001570(vasculogenesis);GO:0010212(response to ionizing radiation);GO:0030330(DNA damage response, signal transduction by p53 class mediator);GO:0031398(positive regulation of protein ubiquitination);GO:0035066(positive regulation of histone acetylation);GO:0035097(histone methyltransferase complex);GO:0043542(endothelial cell migra…	NA	0.747295	0.413854	0.59168	1.42187	1.28635	1.1136	0.458638	-1.12457	7.12207e-06	5.58516e-05	down
LOC111561578	XR_002744220.2	NA	NA	3.89443	4.4909	5.61564	12.9344	11.6206	12.0598	0.382386	-1.3869	7.75973e-06	6.05007e-05	down
LOC123384402	XR_006595441.1	GO:0005515(protein binding)	NA	1.20026	0.85042	1.15693	2.38332	2.39745	2.5267	0.43895	-1.18787	8.33183e-06	6.46345e-05	down
AUNIP	XM_045035332.1;XM_023258323.2	GO:0000922(spindle pole);GO:0005813(centrosome);GO:0007051(spindle organization);GO:0007051(spindle organization)	NA	5.41737	4.9601	4.68659	2.5408	2.03199	2.93526	2.00639	1.0046	8.86144e-06	6.8497e-05	up
LOC123384055	XR_006594650.1	GO:0005739(mitochondrion)	NA	0	0	0	0.71727	0.207595	0.818495	0.000172081	-12.5046	9.29526e-06	7.13904e-05	down
LOC123382136	XR_006590074.1	NA	NA	10.7459	9.63532	11.7817	24.2406	24.5784	23.5696	0.444309	-1.17036	1.00214e-05	7.68201e-05	down
LOC102901429	XM_023251395.2	NA	04912(GnRH signaling pathway)	0.016125	0	0.01513	0.221988	0.141455	0.14421	0.0615676	-4.02168	1.01732e-05	7.79115e-05	down
LOC101086547	XM_023250345.2;XM_045052373.1;XM_023250344.2	GO:0005509(calcium ion binding);GO:0005509(calcium ion binding)	04146(Peroxisome);04146(Peroxisome)	0.553042	0.351408	0.463145	1.18195	1.10643	1.65605	0.346715	-1.52818	1.08247e-05	8.2608e-05	down
FAAP24	XM_045047198.1;XM_006941458.5;XM_003997952.6;XM_019819615.3;XM_045047200.1;XR_006590819.1	GO:0003682(chromatin binding);GO:0006281(DNA repair);GO:0043240(Fanconi anaemia nuclear complex);GO:0043240(Fanconi anaemia nuclear complex)	03460(Fanconi anemia pathway);03460(Fanconi anemia pathway)	5.03796	6.01301	6.44866	2.28564	3.5013	2.36518	2.14664	1.10208	1.09673e-05	8.36081e-05	up
HOXD9	XM_019839123.3	GO:0000122(negative regulation of transcription by RNA polymerase II);GO:0000977(RNA polymerase II regulatory region sequence-specific DNA binding);GO:0001227(transcriptional repressor activity, RNA polymerase II transcription regulatory region sequence-specific DNA binding);GO:0005634(nucleus);GO:0006351(transcription, DNA-templated);GO:0007338(single fertilization);GO:0007519(skeletal muscle ti…	NA	2.12799	2.55674	2.53225	1.07181	0.841566	1.2448	2.28517	1.1923	1.23224e-05	9.34106e-05	up
LOC109497529	XR_006594365.1	GO:0004842(ubiquitin-protein transferase activity);GO:0031463(Cul3-RING ubiquitin ligase complex)	NA	0.081826	0.028157	0.051124	0.362345	0.248105	0.182086	0.20328	-2.29846	1.24097e-05	9.39737e-05	down
ACTA1	XM_023240445.2	GO:0001725(stress fiber);GO:0005524(ATP binding);GO:0005865(striated muscle thin filament);GO:0005884(actin filament);GO:0030240(skeletal muscle thin filament assembly);GO:0048741(skeletal muscle fiber development)	NA	0	0	0	0.242247	0.346682	0.147133	0.000407574	-11.2606	1.2634e-05	9.55716e-05	down
LOC111557904	XR_002738313.1	NA	NA	8.47868	7.88186	9.08587	29.4404	21.7122	34.243	0.297983	-1.7467	1.34036e-05	0.000100933	down
LOC109498461	XR_006596080.1	GO:0001867(complement activation, lectin pathway);GO:0004252(serine-type endopeptidase activity);GO:0005537(mannose binding);GO:0005576(extracellular region);GO:0005581(collagen trimer);GO:0006508(proteolysis);GO:0006898(receptor-mediated endocytosis);GO:0006956(complement activation);GO:0007275(multicellular organism development);GO:0032502(developmental process)	04145(Phagosome)	0.035864	0.052839	0.013231	0.166229	0.15047	0.149751	0.218531	-2.19409	1.52608e-05	0.000113773	down
LOC109502379	XR_002160942.2;XR_006584373.1	GO:0003730(mRNA 3'-UTR binding);GO:0003730(mRNA 3'-UTR binding)	NA	0.300242	0.235422	0.225866	0.541975	0.847034	0.616149	0.379785	-1.39674	1.64537e-05	0.000121946	down
LOC123380651	XR_006586707.1	NA	NA	0.853381	1.4793	0.999533	2.32597	2.69298	3.2136	0.40476	-1.30486	1.74779e-05	0.000128961	down
LOC109500907	XR_002158774.3	NA	NA	0.345042	0.131398	0.297712	1.45155	0.922297	1.27506	0.21216	-2.23678	1.7741e-05	0.000130724	down
LOC111559949	XR_002741411.1	NA	NA	2.5437	3.4351	1.71903	12.792	10.8442	10.1881	0.227583	-2.13554	1.83345e-05	0.000134775	down
ZDHHC23	XM_045036970.1;XM_023260147.2;XM_023260149.2;XM_045036969.1;XR_006585070.1	GO:0008270(zinc ion binding);GO:0016021(integral component of membrane);GO:0018345(protein palmitoylation);GO:0019706(protein-cysteine S-palmitoyltransferase activity);GO:0072659(protein localization to plasma membrane);GO:0072659(protein localization to plasma membrane)	NA	1.59997	1.40501	1.48387	0.595761	0.977672	0.636822	2.03092	1.02213	1.89439e-05	0.000138595	up
LOC109493546	XR_002147857.2	NA	NA	0.006414	0	0	0.079633	0.03445	0.062685	0.0362848	-4.78449	1.92508e-05	0.00014065	down
EBF2	XM_023252458.2;XM_023252459.2	GO:0000978(RNA polymerase II proximal promoter sequence-specific DNA binding);GO:0001709(cell fate determination);GO:0003677(DNA binding);GO:0003682(chromatin binding);GO:0005515(protein binding);GO:0005634(nucleus);GO:0006351(transcription, DNA-templated);GO:0006355(regulation of transcription, DNA-templated);GO:0007275(multicellular organism development);GO:0035563(positive regulation of chroma…	NA	0.652479	0.452716	0.743285	1.43754	1.32784	0.94587	0.498075	-1.00556	1.98918e-05	0.000144989	down
LOC123380879	XR_006587225.1	GO:0005747(mitochondrial respiratory chain complex I);GO:0006120(mitochondrial electron transport, NADH to ubiquinone);GO:0008137(NADH dehydrogenase (ubiquinone) activity);GO:0016021(integral component of membrane)	00190(Oxidative phosphorylation);04723(Retrograde endocannabinoid signaling);04714(Thermogenesis);05010(Alzheimer disease);05012(Parkinson disease);05016(Huntington disease);04932(Non-alcoholic fatty liver disease (NAFLD))	0.408694	0.485608	0.686667	2.11565	1.40871	2.00847	0.285743	-1.80721	1.99606e-05	0.000145344	down
LMOD1	XM_006942858.5	GO:0005523(tropomyosin binding);GO:0005865(striated muscle thin filament);GO:0006936(muscle contraction);GO:0007015(actin filament organization);GO:0030239(myofibril assembly)	NA	4.12927	3.51566	4.21273	2.41562	1.71057	1.79095	2.00395	1.00285	2.0747e-05	0.00015036	up
SMAD7	XM_023241979.2;XM_023241980.2	GO:0000122(negative regulation of transcription by RNA polymerase II);GO:0001657(ureteric bud development);GO:0003700(DNA binding transcription factor activity);GO:0005518(collagen binding);GO:0005654(nucleoplasm);GO:0005667(transcription factor complex);GO:0005730(nucleolus);GO:0005737(cytoplasm);GO:0005813(centrosome);GO:0005913(cell-cell adherens junction);GO:0006351(transcription, DNA-templat…	04350(TGF-beta signaling pathway);04390(Hippo signaling pathway);04390(Hippo signaling pathway)	2.07417	2.93162	3.12139	1.04845	1.02644	1.43925	2.31271	1.20958	2.11066e-05	0.00015271	up
PHOX2B	XM_023252239.2	GO:0000790(nuclear chromatin);GO:0000978(RNA polymerase II proximal promoter sequence-specific DNA binding);GO:0001764(neuron migration);GO:0002087(regulation of respiratory gaseous exchange by neurological system process);GO:0003358(noradrenergic neuron development);GO:0003360(brainstem development);GO:0006366(transcription by RNA polymerase II);GO:0008285(negative regulation of cell proliferati…	NA	0	0	0	0.204185	0.149181	0.775028	0.000265865	-11.877	2.19579e-05	0.000158445	down
IL17F	XM_045057644.1;XM_023254749.2	GO:0005125(cytokine activity);GO:0005126(cytokine receptor binding);GO:0005615(extracellular space);GO:0006954(inflammatory response);GO:0007166(cell surface receptor signaling pathway);GO:0007166(cell surface receptor signaling pathway)	04060(Cytokine-cytokine receptor interaction);04659(Th17 cell differentiation);04657(IL-17 signaling pathway);05321(Inflammatiory bowel disease (IBD));05321(Inflammatiory bowel disease (IBD))	0.240166	0.122994	0.207638	0.596593	0.707607	0.744257	0.278648	-1.84348	2.24776e-05	0.000161978	down
LOC102900836	XR_006599671.1;XR_006599672.1;XR_440567.4	GO:0003964(RNA-directed DNA polymerase activity);GO:0006310(DNA recombination);GO:0009036(Type II site-specific deoxyribonuclease activity);GO:0032197(transposition, RNA-mediated);GO:0032199(reverse transcription involved in RNA-mediated transposition);GO:0046872(metal ion binding);GO:0090305(nucleic acid phosphodiester bond hydrolysis);GO:0090305(nucleic acid phosphodiester bond hydrolysis)	NA	0.0961823	0.109124	0.115938	0.503955	0.226639	0.54602	0.251638	-1.99058	2.48397e-05	0.000177872	down
UNC5C	XM_019829187.3	GO:0005042(netrin receptor activity);GO:0005886(plasma membrane);GO:0007420(brain development);GO:0016021(integral component of membrane);GO:0030334(regulation of cell migration);GO:0033564(anterior/posterior axon guidance);GO:0038007(netrin-activated signaling pathway);GO:0043065(positive regulation of apoptotic process)	04360(Axon guidance)	0	0.006453	0	0.089537	0.031982	0.068136	0.0340249	-4.87726	2.5604e-05	0.000182678	down
MAML3	XM_003984990.5;XM_045055851.1;XM_006930850.4	GO:0003713(transcription coactivator activity);GO:0005634(nucleus);GO:0005654(nucleoplasm);GO:0006367(transcription initiation from RNA polymerase II promoter);GO:0007219(Notch signaling pathway);GO:0007221(positive regulation of transcription of Notch receptor target);GO:0016607(nuclear speck);GO:0045747(positive regulation of Notch signaling pathway);GO:0045944(positive regulation of transcript…	04330(Notch signaling pathway);04658(Th1 and Th2 cell differentiation);05165(Human papillomavirus infection);05165(Human papillomavirus infection)	0.765137	0.809938	0.767552	0.434365	0.335857	0.355307	2.08136	1.05753	2.59665e-05	0.00018496	up
EGR1	XM_003980809.5	GO:0000122(negative regulation of transcription by RNA polymerase II);GO:0000976(transcription regulatory region sequence-specific DNA binding);GO:0000977(RNA polymerase II regulatory region sequence-specific DNA binding);GO:0003677(DNA binding);GO:0003700(DNA binding transcription factor activity);GO:0005515(protein binding);GO:0005634(nucleus);GO:0005654(nucleoplasm);GO:0005737(cytoplasm);GO:00…	04371(Apelin signaling pathway);04912(GnRH signaling pathway);04928(Parathyroid hormone synthesis, secretion and action);05020(Prion diseases);04933(AGE-RAGE signaling pathway in diabetic complications);05166(HTLV-I infection)	2.72282	2.8245	2.57495	1.58925	0.831729	1.16126	2.26737	1.18102	2.75694e-05	0.000195347	up
LOC109496063	XR_006592594.1;XR_002739472.2	GO:0046872(metal ion binding);GO:0046872(metal ion binding)	03010(Ribosome);03010(Ribosome)	0.340506	0.247537	0.368874	0.85868	0.90379	0.791467	0.374683	-1.41626	2.84518e-05	0.000201137	down
LOC109492006	XR_006586388.1;XR_006586391.1;XR_006586390.1	NA	NA	0.191617	0.113609	0.292844	0.542211	0.665923	0.510395	0.348013	-1.52279	3.0935e-05	0.000217269	down
HAND2	XM_019828697.3	GO:0000790(nuclear chromatin);GO:0000977(RNA polymerase II regulatory region sequence-specific DNA binding);GO:0001525(angiogenesis);GO:0001701(in utero embryonic development);GO:0001947(heart looping);GO:0001967(suckling behavior);GO:0003219(cardiac right ventricle formation);GO:0003253(cardiac neural crest cell migration involved in outflow tract morphogenesis);GO:0003266(regulation of secondar…	NA	0	0	0	0.185639	0.172983	0.289266	0.000463043	-11.0766	3.24453e-05	0.000226844	down
LDHAL6B	XM_045058290.1;XM_045058288.1	GO:0004459(L-lactate dehydrogenase activity);GO:0005515(protein binding);GO:0005634(nucleus);GO:0005759(mitochondrial matrix);GO:0005975(carbohydrate metabolic process);GO:0006090(pyruvate metabolic process);GO:0055114(oxidation-reduction process);GO:0055114(oxidation-reduction process)	00010(Glycolysis / Gluconeogenesis);00620(Pyruvate metabolism);00640(Propanoate metabolism);00270(Cysteine and methionine metabolism);04922(Glucagon signaling pathway);04922(Glucagon signaling pathway)	0.802386	0.471374	0.604365	1.55942	1.06585	2.07286	0.39976	-1.32279	3.48319e-05	0.000242041	down
RPS6KL1	XM_045060238.1;XM_045060239.1	GO:0004674(protein serine/threonine kinase activity);GO:0005737(cytoplasm);GO:0007165(signal transduction);GO:0043231(intracellular membrane-bounded organelle);GO:0043231(intracellular membrane-bounded organelle)	NA	3.53137	2.64641	2.97995	1.82017	1.51221	1.08096	2.07501	1.05312	3.64658e-05	0.000252907	up
MYO5C	XM_019832406.3;XM_019832407.3	GO:0003774(motor activity);GO:0005524(ATP binding);GO:0016459(myosin complex);GO:0070062(extracellular exosome);GO:0003779(actin binding);GO:0003779(actin binding)	NA	0.0244697	0.0251064	0.0572286	0.117732	0.171906	0.24604	0.199382	-2.32639	3.8075e-05	0.000263391	down
STXBP5L	XM_045036998.1	GO:0005096(GTPase activator activity);GO:0005886(plasma membrane);GO:0016021(integral component of membrane);GO:0016192(vesicle-mediated transport);GO:0017137(Rab GTPase binding);GO:0017157(regulation of exocytosis);GO:0019905(syntaxin binding);GO:0030141(secretory granule);GO:0031201(SNARE complex);GO:0042593(glucose homeostasis);GO:0043547(positive regulation of GTPase activity);GO:0046676(nega…	NA	0.009251	0	0	0.05753	0.091326	0.057368	0.044859	-4.47846	4.26971e-05	0.00029274	down
PTPRD	XM_045043796.1;XM_019815913.3;XM_045043832.1;XM_045043797.1	GO:0004725(protein tyrosine phosphatase activity);GO:0016021(integral component of membrane);GO:0035335(peptidyl-tyrosine dephosphorylation);GO:0070062(extracellular exosome);GO:0070062(extracellular exosome)	NA	0.0671438	0.0301089	0.050583	0	0	0	492.786	8.94482	4.31544e-05	0.000295687	up
CSF3	XM_006940247.3;NM_001009227.1	GO:0005125(cytokine activity);GO:0005130(granulocyte colony-stimulating factor receptor binding);GO:0005615(extracellular space);GO:0008083(growth factor activity);GO:0008284(positive regulation of cell proliferation);GO:0045639(positive regulation of myeloid cell differentiation);GO:0045639(positive regulation of myeloid cell differentiation)	04630(Jak-STAT signaling pathway);04151(PI3K-Akt signaling pathway);04060(Cytokine-cytokine receptor interaction);04640(Hematopoietic cell lineage);04657(IL-17 signaling pathway);05144(Malaria);05144(Malaria)	0.186555	0.253426	0.245987	0.818155	0.550922	0.537555	0.35978	-1.47481	4.43092e-05	0.000302639	down
LOC111556228	XR_891314.4	NA	NA	0	0	0.104639	1.32795	1.08453	0.652461	0.0341406	-4.87237	5.38478e-05	0.000361952	down
LOC109494935	XR_002150107.2	NA	NA	0.803881	1.11041	1.5913	2.76209	2.73485	2.09309	0.461869	-1.11444	5.52313e-05	0.000370905	down
AMHR2	XM_045061858.1;XM_023257112.2	GO:0004675(transmembrane receptor protein serine/threonine kinase activity);GO:0005524(ATP binding);GO:0007178(transmembrane receptor protein serine/threonine kinase signaling pathway);GO:0007548(sex differentiation);GO:0016021(integral component of membrane);GO:0023014(signal transduction by protein phosphorylation);GO:0042562(hormone binding);GO:0046872(metal ion binding);GO:1902613(negative re…	04350(TGF-beta signaling pathway);04060(Cytokine-cytokine receptor interaction);04060(Cytokine-cytokine receptor interaction)	0.194719	0.121251	0.124645	0.480456	0.483175	0.488105	0.303509	-1.72019	5.56355e-05	0.000373387	down
LOC123383743	XR_006593888.1	NA	NA	0.489354	0.321169	0.465282	1.16242	1.39061	1.4524	0.318519	-1.65055	6.04558e-05	0.00040448	down
LOC123381563	XR_006588709.1	NA	NA	0.973028	0.990451	0.774022	0.176322	0.399101	0.277578	3.20926	1.68224	6.16788e-05	0.000411771	up
GRIA2	XM_011281598.4;XM_045055740.1;XR_002155946.2;XM_011281599.4;XM_011281600.3;XM_011281602.4	GO:0004971(AMPA glutamate receptor activity);GO:0032281(AMPA glutamate receptor complex);GO:0005234(extracellularly glutamate-gated ion channel activity);GO:0030054(cell junction);GO:0034220(ion transmembrane transport);GO:0035235(ionotropic glutamate receptor signaling pathway);GO:0045211(postsynaptic membrane);GO:0004970(ionotropic glutamate receptor activity);GO:0016021(integral component of m…	04024(cAMP signaling pathway);04080(Neuroactive ligand-receptor interaction);04724(Glutamatergic synapse);04728(Dopaminergic synapse);04720(Long-term potentiation);04730(Long-term depression);04723(Retrograde endocannabinoid signaling);04713(Circadian entrainment);05014(Amyotrophic lateral sclerosis (ALS));05030(Cocaine addiction);05031(Amphetamine addiction);05033(Nicotine addiction);05033(Nicot…	0.183579	0.177798	0.167351	0.431449	0.41796	0.409274	0.420064	-1.25132	6.38369e-05	0.000424996	down
RIMKLB	XM_045061336.1	GO:0005524(ATP binding);GO:0005737(cytoplasm);GO:0006464(cellular protein modification process);GO:0046872(metal ion binding);GO:0072590(N-acetyl-L-aspartate-L-glutamate ligase activity);GO:0072591(citrate-L-glutamate ligase activity)	00250(Alanine, aspartate and glutamate metabolism)	0	0	0	0.0623538	0.0536234	0.037258	0.00195778	-8.99657	6.44401e-05	0.000428483	down
ELAVL4	XM_011285003.4;XM_011285002.4;XM_019836976.3;XM_023258677.2;XM_019836975.3	GO:0003676(nucleic acid binding);GO:0003723(RNA binding);GO:0003729(mRNA binding);GO:0003730(mRNA 3'-UTR binding);GO:0005634(nucleus);GO:0005635(nuclear envelope);GO:0005737(cytoplasm);GO:0005829(cytosol);GO:0005856(cytoskeleton);GO:0007612(learning);GO:0007626(locomotory behavior);GO:0016020(membrane);GO:0017091(AU-rich element binding);GO:0030182(neuron differentiation);GO:0030425(dendrite);GO:…	NA	0.0836995	0.113402	0.0787454	0.293078	0.303569	0.47075	0.25843	-1.95215	6.48616e-05	0.000430755	down
SEMA6B	XM_023244067.2;XM_045044092.1;XM_045044095.1;XM_045044101.1	GO:0001755(neural crest cell migration);GO:0005887(integral component of plasma membrane);GO:0030215(semaphorin receptor binding);GO:0030335(positive regulation of cell migration);GO:0045499(chemorepellent activity);GO:0048843(negative regulation of axon extension involved in axon guidance);GO:0050919(negative chemotaxis);GO:0071526(semaphorin-plexin signaling pathway);GO:0071526(semaphorin-plexi…	04360(Axon guidance);04360(Axon guidance)	1.24725	1.2437	1.51342	0.554957	0.648175	0.53942	2.29799	1.20037	6.79274e-05	0.000449595	up
AP5S1	XM_003983682.5;XM_019826784.3;XM_045053835.1;XM_006929886.5	GO:0000724(double-strand break repair via homologous recombination);GO:0005634(nucleus);GO:0005764(lysosome);GO:0005770(late endosome);GO:0016197(endosomal transport);GO:0030119(AP-type membrane coat adaptor complex);GO:0030119(AP-type membrane coat adaptor complex)	NA	3.84592	3.85174	3.57319	1.4999	0.927741	2.31452	2.37673	1.24898	6.98054e-05	0.000461177	up
BLOC1S3	XM_045046435.1;XM_023244956.2	GO:0016197(endosomal transport);GO:0031083(BLOC-1 complex);GO:0031083(BLOC-1 complex)	NA	1.99626	1.62179	1.89579	0.652561	0.809082	0.933357	2.30223	1.20303	7.40716e-05	0.000486387	up
BEND7	XM_045060889.1;XM_023256358.2;XM_045060896.1;XM_045060891.1;XM_045060893.1;XM_045060890.1;XM_023256359.2;XM_045060887.1;XM_045060895.1;XM_045060892.1;XR_006600300.1;XM_045060888.1;XM_045060894.1;XM_045060897.1;XM_045060886.1	GO:0005515(protein binding);GO:0070062(extracellular exosome);GO:0070062(extracellular exosome)	NA	2.52821	2.20257	2.18545	1.46532	0.848781	0.997476	2.0885	1.06247	8.06676e-05	0.000524594	up
LOC123386618	XR_006600795.1	GO:0003723(RNA binding)	NA	0.089025	0.123311	0.087482	0.493364	0.237029	0.325618	0.283916	-1.81647	8.2479e-05	0.000534925	down
AMPD1	XM_004001120.6	GO:0003876(AMP deaminase activity);GO:0032264(IMP salvage)	00230(Purine metabolism)	0	0	0	0.097042	0.124935	0.146427	0.000814323	-10.2621	8.37395e-05	0.000542285	down
LOC123381833	XM_045044149.1	NA	NA	2.78119	2.32805	2.59285	1.33332	1.26877	0.916029	2.18927	1.13045	9.2125e-05	0.000590217	up
LOC123382695	XR_006591420.1	NA	NA	0	0	0	0.155865	0.080856	0.36826	0.000495883	-10.9777	9.28965e-05	0.000594279	down
LOC101085206	XM_003985693.3	GO:0000790(nuclear chromatin);GO:0003677(DNA binding);GO:0006342(chromatin silencing)	04217(Necroptosis);05322(Systemic lupus erythematosus);05034(Alcoholism)	1.52666	1.28551	1.45283	2.42429	4.18389	3.30965	0.430033	-1.21748	9.549e-05	0.000609606	down
LOC102899618	XR_002159604.1	NA	NA	0	0	0	0.159802	0.261394	0.444674	0.000346472	-11.495	9.76425e-05	0.000622061	down
LOC109491859	XR_002145411.3	NA	NA	0	0	0	0.136717	0.096095	0.10498	0.000888121	-10.137	0.000100345	0.000637957	down
RSAD1	XM_003996691.5;XM_045044636.1	GO:0004109(coproporphyrinogen oxidase activity);GO:0005739(mitochondrion);GO:0006779(porphyrin-containing compound biosynthetic process);GO:0051536(iron-sulfur cluster binding);GO:0055114(oxidation-reduction process);GO:0055114(oxidation-reduction process)	NA	1.73992	1.8362	1.81842	0.841699	0.989558	0.76109	2.08095	1.05724	0.000103459	0.00065621	up
BEND4	XM_011281896.4;XM_023253154.2	GO:0003674(molecular_function);GO:0005575(cellular_component);GO:0008150(biological_process);GO:0008150(biological_process)	NA	0.008404	0	0	0.117611	0.047937	0.039332	0.0410191	-4.60756	0.000108742	0.000686697	down
NRN1	XM_003985833.6	GO:0005615(extracellular space);GO:0032281(AMPA glutamate receptor complex);GO:0042803(protein homodimerization activity);GO:0046658(anchored component of plasma membrane);GO:0046982(protein heterodimerization activity);GO:1990138(neuron projection extension)	04510(Focal adhesion);04810(Regulation of actin cytoskeleton)	0.315058	0.470123	0.368466	1.23478	1.06101	1.19655	0.330337	-1.59799	0.000115247	0.000724173	down
LOC101082970	XM_045049254.1	GO:0004198(calcium-dependent cysteine-type endopeptidase activity);GO:0005737(cytoplasm);GO:0006508(proteolysis)	NA	0.171215	0.183121	0.055835	0	0	0	1367.24	10.417	0.000116052	0.00072902	up
SLN	XM_006936599.3	GO:0016529(sarcoplasmic reticulum);GO:0070296(sarcoplasmic reticulum calcium ion transport);GO:1901077(regulation of relaxation of muscle);GO:1901894(regulation of calcium-transporting ATPase activity)	NA	0.73707	0.820478	0.551003	2.14536	2.41998	2.07842	0.317373	-1.65575	0.000118378	0.000741689	down
LOC109494304	XR_006589701.1	NA	NA	0	0	0	0.114993	0.0367813	0.12132	0.00109852	-9.83022	0.000120136	0.000752049	down
LOC111560181	XR_002741861.2	NA	NA	0	0	0	0.053401	0.084413	0.133465	0.00110587	-9.8206	0.000121256	0.000758406	down
LOC123380320	XR_006585889.1	GO:0046872(metal ion binding)	NA	0.133958	0.126255	0.067144	0.483553	0.307649	0.397963	0.275283	-1.86101	0.000122754	0.000767325	down
LOC123382138	XR_006590076.1	NA	NA	8.83728	7.94581	9.74372	17.9272	20.4552	19.1492	0.461082	-1.1169	0.000127167	0.000793309	down
LOC123381239	XR_006588027.1	GO:0005829(cytosol);GO:0051726(regulation of cell cycle)	NA	0.008488	0	0.045721	0.285339	0.12983	0.193469	0.0890661	-3.48898	0.000134171	0.000830523	down
LOC123385940	XR_006599235.1	GO:0003727(single-stranded RNA binding);GO:0032197(transposition, RNA-mediated)	NA	0	0	0	0.160167	0.138287	0.222857	0.000575472	-10.763	0.000135291	0.000836255	down
UNC80	XM_045034431.1	GO:0005886(plasma membrane);GO:0016021(integral component of membrane);GO:0034220(ion transmembrane transport)	NA	0	0	0	0.0158101	0.0164258	0.0283526	0.00495143	-7.65794	0.000141026	0.000868227	down
PXDN	XM_023252163.2	GO:0004601(peroxidase activity);GO:0006979(response to oxidative stress);GO:0020037(heme binding);GO:0055114(oxidation-reduction process);GO:0098869(cellular oxidant detoxification);GO:0005201(extracellular matrix structural constituent);GO:0005615(extracellular space);GO:0005783(endoplasmic reticulum);GO:0030198(extracellular matrix organization);GO:0031012(extracellular matrix);GO:0042744(hydro…	NA	0.630721	0.474858	0.613437	0.25699	0.12707	0.238619	2.76068	1.46502	0.000141977	0.000873583	up
HOXB5	XM_003996746.5	GO:0000980(RNA polymerase II distal enhancer sequence-specific DNA binding);GO:0005634(nucleus);GO:0006366(transcription by RNA polymerase II);GO:0009952(anterior/posterior pattern specification);GO:0045446(endothelial cell differentiation);GO:0045944(positive regulation of transcription by RNA polymerase II);GO:0048704(embryonic skeletal system morphogenesis)	NA	0.688094	0.60485	0.618275	0.149777	0.182179	0.239959	3.34179	1.74062	0.000145323	0.000892138	up
LOC109497262	XR_002153342.3	NA	NA	0	0	0	0.071967	0.134791	0.136853	0.00087308	-10.1616	0.000149707	0.000916449	down
NHSL2	XM_045051075.1	GO:0003674(molecular_function);GO:0005575(cellular_component);GO:0030154(cell differentiation)	NA	0	0	0	0.036329	0.016972	0.012953	0.00452803	-7.7869	0.000150879	0.000922402	down
LOC111557905	XR_002738314.1	NA	NA	9.56922	10.2165	10.8342	30.1258	22.4861	30.8106	0.367047	-1.44596	0.000153254	0.000936304	down
LOC109497692	XR_002154058.3;XR_002740653.2	NA	NA	0.170809	0.501278	0.366079	0	0	0	3460.55	11.7568	0.0001739	0.00104996	up
LOC101085738	XM_003990986.5	GO:0000785(chromatin);GO:0005634(nucleus);GO:0031492(nucleosomal DNA binding)	NA	2.01644	1.60746	1.28408	4.61435	4.89753	4.14093	0.359485	-1.476	0.000174261	0.00105171	down
LOC123380388	XR_006586082.1	GO:0016021(integral component of membrane)	04115(p53 signaling pathway)	0.511876	0.415529	0.627021	1.27955	1.49329	0.995343	0.412513	-1.27749	0.000175395	0.00105692	down
LOC109502082	XR_002744322.2;XR_002744321.2	GO:0001030(RNA polymerase III type 1 promoter DNA binding);GO:0001031(RNA polymerase III type 2 promoter DNA binding);GO:0001032(RNA polymerase III type 3 promoter DNA binding);GO:0001156(TFIIIC-class transcription factor binding);GO:0003007(heart morphogenesis);GO:0003179(heart valve morphogenesis);GO:0004674(protein serine/threonine kinase activity);GO:0005524(ATP binding);GO:0005634(nucleus);G…	04012(ErbB signaling pathway);04371(Apelin signaling pathway);04150(mTOR signaling pathway);04140(Autophagy - animal);04136(Autophagy - other eukaryotes);04218(Cellular senescence);04910(Insulin signaling pathway);04920(Adipocytokine signaling pathway);04920(Adipocytokine signaling pathway)	0.25242	0.274923	0.0733513	0.680621	0.717664	0.541161	0.309725	-1.69094	0.000181549	0.00108776	down
LOC109498052	XR_006595301.1	NA	NA	0	0	0	0.041603	0.096922	0.158225	0.00101095	-9.95007	0.0001861	0.00111304	down
NFE2	XM_045061890.1;XM_019835035.2;XM_045061894.1	GO:0000976(transcription regulatory region sequence-specific DNA binding);GO:0003700(DNA binding transcription factor activity);GO:0005634(nucleus);GO:0005737(cytoplasm);GO:0006357(regulation of transcription by RNA polymerase II);GO:0045893(positive regulation of transcription, DNA-templated);GO:0045893(positive regulation of transcription, DNA-templated)	NA	0	0	0	0.1401	0.0179762	0.0137926	0.00174551	-9.16213	0.000188638	0.00112694	down
OIT3	XM_023240543.2;XM_019813255.2	GO:0005509(calcium ion binding);GO:1903118(urate homeostasis);GO:1903118(urate homeostasis)	NA	0.0264249	0.0834438	0.0769755	0.195788	0.314073	0.373153	0.211598	-2.2406	0.000188663	0.00112694	down
ZNF672	XM_019829995.3;XM_006927436.5;XM_045056417.1;XM_006927439.5;XM_045056423.1;XM_045056425.1;XM_045056428.1	GO:0003677(DNA binding);GO:0005634(nucleus);GO:0006351(transcription, DNA-templated);GO:0006355(regulation of transcription, DNA-templated);GO:0046872(metal ion binding);GO:0046872(metal ion binding)	NA	1.45995	1.58761	1.38237	0.73557	0.754505	0.540174	2.18196	1.12562	0.000189494	0.00113057	up
LOC102902109	XR_006583122.1;XR_441011.4	NA	NA	0.152399	0.14255	0.0906719	0.38395	0.273311	0.4924	0.335421	-1.57595	0.000192229	0.00114589	down
RBM24	XM_019830201.3	GO:0000166(nucleotide binding);GO:0003730(mRNA 3'-UTR binding);GO:0005634(nucleus);GO:0005737(cytoplasm);GO:0010830(regulation of myotube differentiation);GO:0030154(cell differentiation);GO:0043488(regulation of mRNA stability)	03040(Spliceosome)	0	0	0	0.0965416	0.0905137	0.0374042	0.00133654	-9.54728	0.000196078	0.00116594	down
TMPRSS9	XM_023243401.2;XM_045043202.1;XM_045043199.1;XM_045043191.1	GO:0004252(serine-type endopeptidase activity);GO:0006508(proteolysis);GO:0016021(integral component of membrane);GO:0016021(integral component of membrane)	NA	1.17027	1.05427	1.3463	0.681794	0.639988	0.46155	2.00234	1.00169	0.000200358	0.00118845	up
IRX1	XM_023239744.2	GO:0005634(nucleus);GO:0006355(regulation of transcription, DNA-templated);GO:0043565(sequence-specific DNA binding);GO:0072086(specification of loop of Henle identity);GO:0072272(proximal/distal pattern formation involved in metanephric nephron development)	NA	3.04708	3.90659	4.31442	1.97679	1.65309	1.96739	2.01314	1.00945	0.000225876	0.00132777	up
LOC123386606	XR_006600752.1	NA	NA	0	0	0	0.043702	0.059744	0.041551	0.00206901	-8.91684	0.000229702	0.00134806	down
LOC123385884	XR_006599084.1	NA	NA	0	0	0	0.287648	0.048625	0.1023	0.000684037	-10.5136	0.000230789	0.00135297	down
WNT11	XM_023239422.2	GO:0001649(osteoblast differentiation);GO:0001837(epithelial to mesenchymal transition);GO:0003151(outflow tract morphogenesis);GO:0003402(planar cell polarity pathway involved in axis elongation);GO:0005096(GTPase activator activity);GO:0005109(frizzled binding);GO:0005615(extracellular space);GO:0005737(cytoplasm);GO:0006468(protein phosphorylation);GO:0016055(Wnt signaling pathway);GO:0030182(…	04310(Wnt signaling pathway);04390(Hippo signaling pathway);04150(mTOR signaling pathway);04550(Signaling pathways regulating pluripotency of stem cells);04916(Melanogenesis);05200(Pathways in cancer);05205(Proteoglycans in cancer);05225(Hepatocellular carcinoma);05226(Gastric cancer);05217(Basal cell carcinoma);05224(Breast cancer);04934(Cushing syndrome);05166(HTLV-I infection);05165(Human papi…	0	0	0	0.086214	0.272156	0.056027	0.000723943	-10.4318	0.000234815	0.00137446	down
SLC17A8	XM_003989158.5;XM_045062222.1	GO:0005313(L-glutamate transmembrane transporter activity);GO:0016021(integral component of membrane);GO:0030672(synaptic vesicle membrane);GO:0030672(synaptic vesicle membrane)	04724(Glutamatergic synapse);04723(Retrograde endocannabinoid signaling);04721(Synaptic vesicle cycle);05033(Nicotine addiction);05033(Nicotine addiction)	0	0.0314655	0.0296284	0.120475	0.0634405	0.330028	0.118873	-3.07251	0.000258112	0.00149369	down
PYGM	XM_003993567.6	GO:0005737(cytoplasm);GO:0005980(glycogen catabolic process);GO:0008184(glycogen phosphorylase activity);GO:0030170(pyridoxal phosphate binding)	00500(Starch and sucrose metabolism);04217(Necroptosis);04910(Insulin signaling pathway);04922(Glucagon signaling pathway);04931(Insulin resistance)	0.487833	0.572308	0.545967	1.2745	1.27994	0.81546	0.476604	-1.06914	0.00026564	0.00153519	down
LOC102900212	XR_006600712.1;XR_002159741.3;XR_006600713.1	NA	NA	0.269306	0.286962	0.147646	0.726078	0.539625	0.566866	0.384113	-1.3804	0.000282879	0.00162569	down
LOC109499301	XM_023253464.2;XM_023253463.2	NA	NA	0.504708	0.58239	0.644376	0.260362	0.30884	0.278634	2.04223	1.03014	0.000284195	0.00163195	up
SMAD6	XM_023255154.2	GO:0000978(RNA polymerase II proximal promoter sequence-specific DNA binding);GO:0001657(ureteric bud development);GO:0003170(heart valve development);GO:0003281(ventricular septum development);GO:0003682(chromatin binding);GO:0003700(DNA binding transcription factor activity);GO:0005515(protein binding);GO:0005634(nucleus);GO:0005667(transcription factor complex);GO:0005737(cytoplasm);GO:0005829…	04350(TGF-beta signaling pathway)	1.39805	1.37204	1.76151	0.66505	0.494451	0.951262	2.1469	1.10226	0.000292438	0.00167394	up
LOC123383778	XR_006593981.1	GO:0000111(nucleotide-excision repair factor 2 complex);GO:0003684(damaged DNA binding);GO:0003697(single-stranded DNA binding);GO:0005737(cytoplasm);GO:0006289(nucleotide-excision repair);GO:0006298(mismatch repair);GO:0071942(XPC complex)	03420(Nucleotide excision repair)	0.407786	0.484587	0.254378	0.85887	1.78628	0.662749	0.34667	-1.52836	0.000292779	0.00167545	down
MSMP	XM_045042898.1;XR_006588656.1	GO:0005615(extracellular space);GO:0005737(cytoplasm);GO:0005737(cytoplasm)	NA	12.6335	13.7042	12.7242	1.6245	5.23505	1.53716	4.65205	2.21787	0.000294714	0.00168563	up
FOXA1	XM_011283199.4;XM_045059835.1	GO:0000122(negative regulation of transcription by RNA polymerase II);GO:0000981(RNA polymerase II transcription factor activity, sequence-specific DNA binding);GO:0001228(transcriptional activator activity, RNA polymerase II transcription regulatory region sequence-specific DNA binding);GO:0001650(fibrillar center);GO:0003677(DNA binding);GO:0003690(double-stranded DNA binding);GO:0003700(DNA bi…	NA	0.0194033	0.0147805	0.00755581	0.152062	0.1586	0.019854	0.126286	-2.98523	0.000295908	0.00169201	down
SLC26A3	XM_006929111.4	GO:0005254(chloride channel activity);GO:0005887(integral component of plasma membrane);GO:0015106(bicarbonate transmembrane transporter activity);GO:0015116(sulfate transmembrane transporter activity);GO:0015301(anion:anion antiporter activity);GO:0015701(bicarbonate transport);GO:0019531(oxalate transmembrane transporter activity);GO:0042391(regulation of membrane potential);GO:0051453(regulati…	04972(Pancreatic secretion);04978(Mineral absorption)	0.05251	0.022585	0.015391	0.113009	0.242943	0.174236	0.170668	-2.55074	0.000300992	0.00171881	down
LOC111561301	XR_006600421.1;XR_006600420.1	GO:0003735(structural constituent of ribosome);GO:0006412(translation);GO:0022625(cytosolic large ribosomal subunit);GO:0022625(cytosolic large ribosomal subunit)	03010(Ribosome);03010(Ribosome)	0	0.012498	0	0.161358	0.0752835	0.11769	0.035272	-4.82533	0.000307764	0.00175562	down
CPZ	XM_003985548.6;XM_045056683.1	GO:0004181(metallocarboxypeptidase activity);GO:0004185(serine-type carboxypeptidase activity);GO:0005615(extracellular space);GO:0006518(peptide metabolic process);GO:0016485(protein processing);GO:0016485(protein processing)	NA	1.40122	1.29962	1.55008	0.546441	0.641387	0.453427	2.59004	1.37298	0.000315074	0.00179295	up
LOC102901173	XR_442155.4;XR_002150607.2;XR_006591162.1;XR_006591161.1;XR_002150608.2	NA	NA	2.83246	2.64253	2.81584	1.5637	1.09909	1.42202	2.02968	1.02125	0.000318729	0.00181195	up
LOC123384129	XR_006594813.1	GO:0003676(nucleic acid binding);GO:0005198(structural molecule activity);GO:0008270(zinc ion binding);GO:0019028(viral capsid);GO:0019068(virion assembly)	03030(DNA replication)	8.518	5.86552	6.54203	1.77631	3.51373	1.41095	3.12276	1.64282	0.000326105	0.00184853	up
SSC4D	XM_045047859.1;XM_023246643.2;XR_002738897.2	GO:0005044(scavenger receptor activity);GO:0006898(receptor-mediated endocytosis);GO:0016020(membrane);GO:0070062(extracellular exosome);GO:0070062(extracellular exosome)	04970(Salivary secretion);04970(Salivary secretion)	1.1121	1.34876	1.60105	0.597414	0.418915	0.562039	2.57348	1.36372	0.000328427	0.0018612	up
GABRB3	XM_019831992.3	GO:0004890(GABA-A receptor activity);GO:0005886(plasma membrane);GO:0005887(integral component of plasma membrane);GO:0006810(transport);GO:0007165(signal transduction);GO:0007605(sensory perception of sound);GO:0022851(GABA-gated chloride ion channel activity);GO:0030054(cell junction);GO:0034220(ion transmembrane transport);GO:0034707(chloride channel complex);GO:0043524(negative regulation of …	04080(Neuroactive ligand-receptor interaction);04727(GABAergic synapse);04726(Serotonergic synapse);04723(Retrograde endocannabinoid signaling);05032(Morphine addiction);05033(Nicotine addiction)	0	0	0	0.0712804	0.0216475	0.0576421	0.00199243	-8.97126	0.000329625	0.00186652	down
LOC109501895	XR_002160237.3	NA	NA	2.69049	3.40597	2.86013	2.00158	1.00093	1.44677	2.01304	1.00938	0.000340464	0.00192185	up
LOC109503509	XR_002162524.3	NA	NA	0.153566	0.137712	0.131583	0.363862	0.296982	0.53675	0.353092	-1.50188	0.000341019	0.0019231	down
TUBA8	XM_023256560.2	GO:0003924(GTPase activity);GO:0005200(structural constituent of cytoskeleton);GO:0005525(GTP binding);GO:0005874(microtubule);GO:0007017(microtubule-based process);GO:0000166(nucleotide binding);GO:0000226(microtubule cytoskeleton organization);GO:0000278(mitotic cell cycle);GO:0005737(cytoplasm);GO:0005856(cytoskeleton);GO:0015630(microtubule cytoskeleton)	04145(Phagosome);04210(Apoptosis);04530(Tight junction);04540(Gap junction)	0.138538	0.269157	0.227028	0	0	0	2115.74	11.0469	0.000361314	0.00202525	up
NUPR1	XM_003998723.6	GO:0003682(chromatin binding);GO:0005634(nucleus);GO:0006357(regulation of transcription by RNA polymerase II)	05202(Transcriptional misregulation in cancers)	0.515723	0.612386	0.363905	0	0	0	4973.38	12.28	0.000410191	0.00227794	up
LOC109503553	XM_045037242.1	GO:0000785(chromatin);GO:0005634(nucleus);GO:0031492(nucleosomal DNA binding)	NA	0.115185	0.111701	0.31482	2.37472	1.20098	1.826	0.100284	-3.31783	0.000433222	0.00239536	down
FIGN	XM_003990813.6;XM_006935322.5;XM_045033875.1;XM_019838179.3	GO:0005634(nucleus);GO:0008568(microtubule-severing ATPase activity);GO:0010569(regulation of double-strand break repair via homologous recombination);GO:0031122(cytoplasmic microtubule organization);GO:0031122(cytoplasmic microtubule organization)	NA	0.953591	0.873824	0.739334	0.35029	0.526701	0.251499	2.2745	1.18555	0.000437545	0.00241617	up
GGN	XM_045045609.1;XM_045045610.1;XM_045045611.1;XM_045045612.1	GO:0006302(double-strand break repair);GO:0007276(gamete generation);GO:0007276(gamete generation)	NA	0.173231	0.0579323	0.206672	0	0	0	1459.45	10.5112	0.000444446	0.00245115	up
GFRA3	XM_045059584.1;XM_003980803.6;XM_045059587.1	GO:0001764(neuron migration);GO:0005737(cytoplasm);GO:0007411(axon guidance);GO:0008046(axon guidance receptor activity);GO:0009897(external side of plasma membrane);GO:0043231(intracellular membrane-bounded organelle);GO:0048485(sympathetic nervous system development);GO:0048485(sympathetic nervous system development)	NA	0.18532	0.11387	0.0483719	0	0	0	1158.54	10.1781	0.000448008	0.00246827	up
FKBP1B	XM_023252061.2;XM_023252064.2;XM_023252062.2	GO:0000413(protein peptidyl-prolyl isomerization);GO:0003755(peptidyl-prolyl cis-trans isomerase activity);GO:0005102(receptor binding);GO:0005528(FK506 binding);GO:0006939(smooth muscle contraction);GO:0009749(response to glucose);GO:0010459(negative regulation of heart rate);GO:0010881(regulation of cardiac muscle contraction by regulation of the release of sequestered calcium ion);GO:0014808(r…	NA	0.766402	0.345144	0.374264	2.01925	1.17453	0.902107	0.362757	-1.46293	0.000460157	0.00252618	down
PAOX	XM_023241168.2	GO:0005777(peroxisome);GO:0008215(spermine metabolic process);GO:0052899(N(1),N(12)-diacetylspermine:oxygen oxidoreductase (3-acetamidopropanal-forming) activity);GO:0052901(spermine:oxygen oxidoreductase (spermidine-forming) activity);GO:0052902(spermidine:oxygen oxidoreductase (3-aminopropanal-forming) activity);GO:0052903(N1-acetylspermine:oxygen oxidoreductase (3-acetamidopropanal-forming) ac…	04146(Peroxisome)	0	0	0	0.064014	0.179238	0.138884	0.000785061	-10.3149	0.000464304	0.00254766	down
LOC123380792	XR_006586975.1	GO:0004004(ATP-dependent RNA helicase activity);GO:0010501(RNA secondary structure unwinding)	NA	0.06045	0.156398	0.041649	0.682106	0.168229	0.659096	0.171255	-2.54579	0.000470459	0.00257815	down
LOC109497862	XR_006594978.1	GO:0003677(DNA binding);GO:0003700(DNA binding transcription factor activity);GO:0005634(nucleus);GO:0006355(regulation of transcription, DNA-templated);GO:0006366(transcription by RNA polymerase II);GO:0007283(spermatogenesis)	NA	0.03851	0.092676	0.1177	0.161324	0.354821	0.408568	0.269149	-1.89352	0.000473832	0.00259598	down
LOC123383896	XR_006594257.1	GO:0005769(early endosome);GO:0006886(intracellular protein transport);GO:0009968(negative regulation of signal transduction);GO:0031901(early endosome membrane);GO:0032266(phosphatidylinositol-3-phosphate binding);GO:0035091(phosphatidylinositol binding);GO:0043547(positive regulation of GTPase activity)	NA	0.471176	0.583525	0.45967	1.39195	1.05679	1.32447	0.401348	-1.31707	0.000489312	0.00267401	down
CCDC116	XM_006938733.5;XM_006938731.5	GO:0005813(centrosome);GO:0005813(centrosome)	NA	1.66738	2.04448	2.32793	1.1394	0.898091	0.523797	2.35811	1.23763	0.000498961	0.00271917	up
LOC102899090	XR_006600857.1;XR_890553.3;XR_002743939.2	GO:0004181(metallocarboxypeptidase activity);GO:0004185(serine-type carboxypeptidase activity);GO:0005615(extracellular space);GO:0005886(plasma membrane);GO:0006518(peptide metabolic process);GO:0009986(cell surface);GO:0016485(protein processing);GO:0016485(protein processing)	NA	0.308196	0.269272	0.153802	0.575101	0.560106	0.47481	0.4542	-1.1386	0.000501242	0.00272953	down
LOC109502856	XR_002161740.3	NA	NA	0	0	0	0.055292	0.079155	0.328936	0.000647413	-10.593	0.000501418	0.0027298	down
MC1R	NM_001009324.1	GO:0004980(melanocyte-stimulating hormone receptor activity);GO:0005886(plasma membrane);GO:0007186(G-protein coupled receptor signaling pathway);GO:0016021(integral component of membrane)	04080(Neuroactive ligand-receptor interaction);04916(Melanogenesis)	0.84525	1.33833	1.41986	2.813	2.81312	2.37791	0.450204	-1.15135	0.000556781	0.0030002	down
LOC123380714	XR_006586783.1	NA	NA	0	0	0	0.281013	0.294576	0.110279	0.000437402	-11.1588	0.000564208	0.00303416	down
IL1R1	XM_006930032.5	GO:0002020(protease binding);GO:0004909(interleukin-1, Type I, activating receptor activity);GO:0005161(platelet-derived growth factor receptor binding);GO:0009986(cell surface);GO:0016021(integral component of membrane);GO:0050727(regulation of inflammatory response);GO:0070498(interleukin-1-mediated signaling pathway)	04010(MAPK signaling pathway);04064(NF-kappa B signaling pathway);04060(Cytokine-cytokine receptor interaction);04640(Hematopoietic cell lineage);04659(Th17 cell differentiation);04750(Inflammatory mediator regulation of TRP channels);04380(Osteoclast differentiation);05418(Fluid shear stress and atherosclerosis);05166(HTLV-I infection);05163(Human cytomegalovirus infection);05146(Amoebiasis)	0	0	0	0.037297	0.017692	0.0543704	0.00274325	-8.5099	0.000567148	0.0030477	down
LOC111557945	XR_002738350.1	NA	NA	0.006614	0.007944	0.016035	4.1141	0.036595	1.81146	0.0051312	-7.60649	0.00058303	0.00312682	down
ZNF688	XM_023247117.2;XM_011290527.4	GO:0003674(molecular_function);GO:0005575(cellular_component);GO:0008150(biological_process);GO:0008150(biological_process)	NA	3.01819	2.98273	2.09827	1.213	1.15729	1.43223	2.12995	1.09082	0.000605929	0.00323757	up
TENM1	XM_011279453.3	GO:0005576(extracellular region);GO:0005634(nucleus);GO:0005887(integral component of plasma membrane);GO:0006359(regulation of transcription by RNA polymerase III);GO:0007165(signal transduction);GO:0030838(positive regulation of actin filament polymerization);GO:0033138(positive regulation of peptidyl-serine phosphorylation);GO:0042803(protein homodimerization activity);GO:0043406(positive regu…	NA	0.0147325	0	0	0.03853	0.0597375	0.069527	0.087801	-3.50962	0.00061986	0.00330301	down
LRRTM2	XM_003980815.6	GO:0002091(negative regulation of receptor internalization);GO:0016021(integral component of membrane);GO:0050808(synapse organization);GO:0051965(positive regulation of synapse assembly);GO:0060291(long-term synaptic potentiation)	NA	0.012791	0.012462	0.02395	0.165542	0.118941	0.062788	0.141685	-2.81924	0.000638431	0.00338693	down
ITIH4	XM_011279531.3;XM_045051349.1;XM_011279532.3;XM_006928856.4;XM_006928857.4	GO:0004867(serine-type endopeptidase inhibitor activity);GO:0010951(negative regulation of endopeptidase activity);GO:0030212(hyaluronan metabolic process);GO:0030212(hyaluronan metabolic process)	NA	0.442299	0.177354	0.270857	0.67885	0.745038	0.807927	0.399007	-1.32551	0.000646766	0.0034261	down
DSG2	XM_023241850.2	GO:0002934(desmosome organization);GO:0003165(Purkinje myocyte development);GO:0005509(calcium ion binding);GO:0005886(plasma membrane);GO:0007156(homophilic cell adhesion via plasma membrane adhesion molecules);GO:0009986(cell surface);GO:0014704(intercalated disc);GO:0016021(integral component of membrane);GO:0030057(desmosome);GO:0050839(cell adhesion molecule binding);GO:0070062(extracellular…	05412(Arrhythmogenic right ventricular cardiomyopathy (ARVC))	0.012913	0	0.030847	0.157803	0.06333	0.168169	0.112406	-3.15321	0.000657839	0.00347964	down
TMEM121	XM_045060646.1;XM_045060647.1;XM_023256159.2	GO:0016021(integral component of membrane);GO:0016021(integral component of membrane)	05202(Transcriptional misregulation in cancers);05322(Systemic lupus erythematosus);05034(Alcoholism);05034(Alcoholism)	0.496561	0.481593	0.757883	0	0.140417	0.0590465	8.70352	3.1216	0.000659805	0.00348918	up
INKA2	XM_045033285.1;XM_003990461.6;XM_045033287.1;XM_045033288.1	GO:0005634(nucleus);GO:0008150(biological_process);GO:0019901(protein kinase binding);GO:0019901(protein kinase binding)	04371(Apelin signaling pathway);04540(Gap junction);04914(Progesterone-mediated oocyte maturation);04916(Melanogenesis);04261(Adrenergic signaling in cardiomyocytes);04261(Adrenergic signaling in cardiomyocytes)	0.33236	0.514366	0.732266	1.26199	0.987333	1.37857	0.435236	-1.20013	0.000663244	0.00350651	down
LOC109502579	XR_006582976.1;XR_006582972.1;XR_006582974.1;XR_006582975.1;XR_006582980.1;XR_006582973.1;XR_002744705.2;XR_006582978.1;XR_006582977.1	NA	NA	0.805174	0.828748	0.920678	0.481388	0.296399	0.493418	2.00959	1.0069	0.000664551	0.00351256	up
LOC111562125	XR_002745171.1	NA	NA	5.10811	6.13848	5.55851	24.7013	13.6816	11.6767	0.335702	-1.57475	0.000681197	0.00359088	down
LOC123384124	XR_006594799.1;XR_006594800.1	NA	NA	0	0.0217446	0.0389884	0.186377	0.238718	0.131412	0.109132	-3.19585	0.000689873	0.00363129	down
LOC109500848	XR_002158632.3	NA	NA	1.68824	0.981821	1.69925	4.71301	2.44074	3.88121	0.395952	-1.3366	0.000737974	0.00384327	down
LOC111561581	XR_002744223.1	NA	NA	4.73939	4.87973	8.06957	22.9617	15.6619	13.0245	0.342485	-1.54589	0.000744988	0.00387512	down
ADAM11	XM_023243682.2;XM_019817998.3;XM_023243683.2;XM_023243684.2	GO:0004222(metalloendopeptidase activity);GO:0006508(proteolysis);GO:0008270(zinc ion binding);GO:0016021(integral component of membrane);GO:0007229(integrin-mediated signaling pathway);GO:0007229(integrin-mediated signaling pathway)	NA	0.850583	0.56104	0.555178	0.215198	0.340602	0.10219	2.98911	1.57971	0.000767468	0.00397673	up
TOGARAM2	XM_045054742.1;XR_002741264.2;XM_045054739.1;XM_045054738.1;XM_045054745.1;XM_045054741.1	GO:0003674(molecular_function);GO:0005575(cellular_component);GO:0008150(biological_process);GO:0008150(biological_process)	NA	0.0475562	0.0470428	0.00638963	0.191575	0.197694	0.066564	0.221547	-2.17432	0.000788379	0.00407141	down
PDK4	XM_003982778.6	GO:0002230(positive regulation of defense response to virus by host);GO:0004672(protein kinase activity);GO:0005524(ATP binding);GO:0005743(mitochondrial inner membrane);GO:0006468(protein phosphorylation);GO:0006885(regulation of pH);GO:0008286(insulin receptor signaling pathway);GO:0009267(cellular response to starvation);GO:0010510(regulation of acetyl-CoA biosynthetic process from pyruvate);G…	NA	0.289882	0.229883	0.189247	0.518613	0.675508	0.483276	0.422686	-1.24234	0.000814223	0.00419584	down
CE1H17orf98	XR_006589896.1;XR_006589897.1;XM_003996764.6	GO:0003674(molecular_function);GO:0005575(cellular_component);GO:0008150(biological_process);GO:0008150(biological_process)	NA	0.281823	0.366361	0.351587	0.600195	0.852634	0.747483	0.454377	-1.13804	0.000845896	0.00433835	down
CA3H2orf81	XM_023251784.2	GO:0003674(molecular_function);GO:0005575(cellular_component);GO:0008150(biological_process)	NA	0.506087	0.718553	0.558071	0.093006	0.092863	0.174903	4.94138	2.30491	0.0008614	0.00441368	up
CC1H1orf56	XM_045033496.1	GO:0005654(nucleoplasm);GO:0005737(cytoplasm)	NA	0	0	0	0.240273	0.018583	0.226151	0.000618548	-10.6588	0.000892761	0.00456246	down
LOC123382129	XR_006590052.1	NA	NA	0.526768	0.544149	0.508683	1.03411	1.30453	1.49809	0.411704	-1.28032	0.000906946	0.00462947	down
LOC123383477	XR_006593229.1	NA	NA	0	0	0	0.054318	0.049391	0.206061	0.00096846	-10.012	0.000910418	0.00464171	down
CYP26B1	XM_023251759.2	GO:0001709(cell fate determination);GO:0001768(establishment of T cell polarity);GO:0001972(retinoic acid binding);GO:0005506(iron ion binding);GO:0005737(cytoplasm);GO:0006954(inflammatory response);GO:0007140(male meiotic nuclear division);GO:0007283(spermatogenesis);GO:0008401(retinoic acid 4-hydroxylase activity);GO:0009954(proximal/distal pattern formation);GO:0010628(positive regulation of …	00830(Retinol metabolism)	0.0231948	0.0199081	0	0.0894321	0.115041	0.174474	0.113744	-3.13614	0.000911834	0.00464674	down
LOC109495534	XR_002150976.3	NA	NA	0	0	0	0.191309	0.250464	0	0.000679082	-10.5241	0.000926275	0.00470922	down
FAM72A	XM_003999426.6	GO:0005739(mitochondrion)	NA	0.934869	1.76155	1.3463	0.647846	0.593472	0.45957	2.37683	1.24904	0.000929994	0.00472701	up
CMKLR1	XM_045041396.1;XM_045041397.1;XM_023241501.2	GO:0004930(G-protein coupled receptor activity);GO:0005886(plasma membrane);GO:0006935(chemotaxis);GO:0007186(G-protein coupled receptor signaling pathway);GO:0010759(positive regulation of macrophage chemotaxis);GO:0016021(integral component of membrane);GO:0032088(negative regulation of NF-kappaB transcription factor activity);GO:0032695(negative regulation of interleukin-12 production);GO:0045…	NA	0.0108298	0.0111194	0	0.128382	0.0738204	0.0466333	0.0882074	-3.50296	0.000958142	0.0048655	down
SDHAF3	XM_003982790.6	GO:0005739(mitochondrion)	NA	3.78506	4.41418	3.96599	2.17081	1.14952	1.9546	2.30624	1.20554	0.000961247	0.00487898	up
LOC111562303	XR_006585525.1	NA	04514(Cell adhesion molecules (CAMs));05150(Staphylococcus aureus infection);05144(Malaria)	0	0.016266	0.017451	0.110414	0.062979	0.205053	0.0890933	-3.48854	0.000961512	0.00487918	down
LOC123379870	XR_006584825.1;XR_006584827.1	GO:0005242(inward rectifier potassium channel activity);GO:0005251(delayed rectifier potassium channel activity);GO:0005764(lysosome);GO:0008076(voltage-gated potassium channel complex);GO:0009986(cell surface);GO:0015459(potassium channel regulator activity);GO:0035690(cellular response to drug);GO:0044325(ion channel binding);GO:0060307(regulation of ventricular cardiac muscle cell membrane rep…	04971(Gastric acid secretion);04971(Gastric acid secretion)	0	0	0	0	0.099083	0.0941333	0.00155266	-9.33104	0.000972362	0.00493076	down
BEX3	XM_019824102.3	GO:0005123(death receptor binding);GO:0005829(cytosol);GO:0008625(extrinsic apoptotic signaling pathway via death domain receptors)	04722(Neurotrophin signaling pathway)	0.139322	0.245652	0.195637	1.23639	0.766719	0.601047	0.222956	-2.16517	0.00101888	0.00514128	down
LOC109496917	XM_023257146.2	GO:0042802(identical protein binding)	04924(Renin secretion);04972(Pancreatic secretion)	0.257454	0.36532	0.178887	0.859221	0.549331	0.976255	0.336153	-1.57281	0.00102937	0.00518939	down
EDIL3	XM_011284414.3	GO:0005178(integrin binding);GO:0005509(calcium ion binding);GO:0010811(positive regulation of cell-substrate adhesion);GO:0070062(extracellular exosome)	NA	0.111599	0.0606954	0.0270494	0	0	0	664.479	9.37608	0.00104644	0.00526558	up
LOC123381938	XM_045044671.1;XR_006589557.1;XM_045044673.1;XR_006589555.1	NA	NA	0.14976	0.170021	0.218793	0.32812	0.486127	0.508782	0.407077	-1.29663	0.00109016	0.00546525	down
LOC123385289	XR_006597536.1	NA	NA	0.047322	0.035105	0.052151	0.202905	0.071727	0.246068	0.258456	-1.95201	0.00109236	0.00547369	down
LOC109492336	XR_002146178.3	NA	NA	0.04409	0.161897	0.049192	0.306222	0.264585	0.300423	0.292895	-1.77154	0.00109441	0.00548269	down
MAB21L2	XM_006930833.3	GO:0005634(nucleus);GO:0008284(positive regulation of cell proliferation);GO:0010172(embryonic body morphogenesis);GO:0043010(camera-type eye development)	NA	0	0	0	0.104715	0.06057	0.061634	0.00132206	-9.563	0.00111549	0.00557538	down
LOC109498113	XR_002741081.2;XR_002741082.2	NA	NA	0.162817	0.0559983	0.341326	0	0	0	1867.14	10.8666	0.00111771	0.00558392	up
LOC109494013	XR_006588879.1	NA	NA	0	0	0	0.117843	0.353924	0.100767	0.000523986	-10.8982	0.00111896	0.00558886	down
DNAJC30	XM_023247031.2	GO:0005739(mitochondrion)	NA	2.79593	2.53446	2.29815	0.959264	1.30502	1.20736	2.19738	1.13579	0.00114871	0.00571629	up
CAND2	XM_045051974.1	GO:0005634(nucleus);GO:0010265(SCF complex assembly);GO:0016567(protein ubiquitination)	NA	0	0	0	0.0449234	0.041131	0.019704	0.00283665	-8.46159	0.00120552	0.00596737	down
MYORG	XM_003995566.6;XM_045042963.1;XM_006939224.5	GO:0004553(hydrolase activity, hydrolyzing O-glycosyl compounds);GO:0005975(carbohydrate metabolic process);GO:0016021(integral component of membrane);GO:0031965(nuclear membrane);GO:0043568(positive regulation of insulin-like growth factor receptor signaling pathway);GO:0048741(skeletal muscle fiber development);GO:0051897(positive regulation of protein kinase B signaling);GO:0051897(positive re…	00052(Galactose metabolism);00500(Starch and sucrose metabolism);00500(Starch and sucrose metabolism)	0.785492	0.76019	0.797624	0.448122	0.402847	0.258872	2.11139	1.07819	0.001208	0.00597692	up
PRX	XM_011289887.4;XM_045046061.1;XM_045046063.1	GO:0005634(nucleus);GO:0005737(cytoplasm);GO:0005737(cytoplasm)	NA	0.53167	0.515534	0.590484	0.226114	0.297295	0.118443	2.5515	1.35135	0.00121633	0.00601398	up
ADRB2	NM_001009247.1	GO:0002025(norepinephrine-epinephrine-mediated vasodilation involved in regulation of systemic arterial blood pressure);GO:0002032(desensitization of G-protein coupled receptor protein signaling pathway by arrestin);GO:0004941(beta2-adrenergic receptor activity);GO:0005887(integral component of plasma membrane);GO:0006898(receptor-mediated endocytosis);GO:0007190(activation of adenylate cyclase a…	04020(Calcium signaling pathway);04024(cAMP signaling pathway);04022(cGMP - PKG signaling pathway);04080(Neuroactive ligand-receptor interaction);04923(Regulation of lipolysis in adipocyte);04924(Renin secretion);04261(Adrenergic signaling in cardiomyocytes);04970(Salivary secretion)	2.75284	1.47491	3.36715	1.27025	0.539029	0.845145	2.86123	1.51663	0.00125496	0.00617951	up
MXD3	XM_003981248.6	GO:0003677(DNA binding);GO:0045892(negative regulation of transcription, DNA-templated);GO:0046983(protein dimerization activity)	NA	1.85874	1.37385	1.04677	0.11762	0.352207	0.568455	4.12157	2.04319	0.00129753	0.00637171	up
LOC111558556	XR_002739577.2;XM_023248588.2;XR_006585800.1	NA	NA	0.0210748	0	0.0424343	0.234778	0.112193	0.218634	0.112285	-3.15476	0.00130763	0.00641255	down
LOC111562150	XR_002745194.1	NA	NA	1.88957	1.99419	1.45808	9.01477	8.34646	8.97635	0.202822	-2.30172	0.00131573	0.00644932	down
LOC123380764	XR_006586926.1	NA	NA	0	0	0	0.187855	0.048644	0.051576	0.0010414	-9.90727	0.00133667	0.00653867	down
LOC111557924	XR_002738333.1	NA	NA	7.60393	7.63021	4.38382	17.1761	19.5568	19.0928	0.351415	-1.50875	0.00135267	0.00660494	down
LOC111560685	XR_002742678.1	NA	NA	2.0081	2.33064	2.04276	7.72148	12.3281	8.97914	0.219834	-2.18551	0.00136669	0.00666587	down
FGF9	XM_003980257.6	GO:0000122(negative regulation of transcription by RNA polymerase II);GO:0001525(angiogenesis);GO:0001649(osteoblast differentiation);GO:0001654(eye development);GO:0002053(positive regulation of mesenchymal cell proliferation);GO:0002062(chondrocyte differentiation);GO:0005104(fibroblast growth factor receptor binding);GO:0005615(extracellular space);GO:0005622(intracellular);GO:0006606(protein …	04014(Ras signaling pathway);04015(Rap1 signaling pathway);04010(MAPK signaling pathway);04151(PI3K-Akt signaling pathway);04810(Regulation of actin cytoskeleton);05200(Pathways in cancer);05226(Gastric cancer);05218(Melanoma);05224(Breast cancer)	0.124261	0.170121	0.072174	0	0	0	1221.85	10.2549	0.00139419	0.0067882	up
HMCN2	XM_023242853.2	GO:0005509(calcium ion binding);GO:0005604(basement membrane);GO:0005938(cell cortex);GO:0030054(cell junction)	NA	0	0	0.006742	0.02633	0.015607	0.05688	0.0682271	-3.87351	0.00139898	0.00680795	down
LOC123385798	XR_006598837.1	GO:0003682(chromatin binding);GO:0005654(nucleoplasm);GO:0006260(DNA replication);GO:0010212(response to ionizing radiation);GO:0030174(regulation of DNA-dependent DNA replication initiation);GO:0033314(mitotic DNA replication checkpoint)	NA	0.024671	0	0.031702	0.218002	0.110046	0.211342	0.104513	-3.25825	0.00142463	0.00691563	down
CHIT1	XM_003999472.6;XM_019822008.3;XM_019822009.3;XM_019822010.3;XM_019822012.3	GO:0004568(chitinase activity);GO:0005576(extracellular region);GO:0006032(chitin catabolic process);GO:0008061(chitin binding);GO:0008061(chitin binding)	00520(Amino sugar and nucleotide sugar metabolism);00520(Amino sugar and nucleotide sugar metabolism)	0.407623	0.369297	0.581685	0.960791	0.769783	0.987628	0.499817	-1.00053	0.00143629	0.00695973	down
ZNHIT2	XM_023240045.2	GO:0046872(metal ion binding)	03040(Spliceosome)	4.71367	4.274	4.38764	1.41779	3.04813	2.01189	2.06479	1.046	0.00146416	0.00707891	up
NLGN1	XM_019840091.2	GO:0002087(regulation of respiratory gaseous exchange by neurological system process);GO:0005615(extracellular space);GO:0005794(Golgi apparatus);GO:0005829(cytosol);GO:0005886(plasma membrane);GO:0005887(integral component of plasma membrane);GO:0006605(protein targeting);GO:0007157(heterophilic cell-cell adhesion via plasma membrane cell adhesion molecules);GO:0007158(neuron cell-cell adhesion)…	04514(Cell adhesion molecules (CAMs))	0	0.0103893	0.0204386	0.109899	0.0532828	0.106435	0.114339	-3.1286	0.00147862	0.00714107	down
CA1	XM_003999944.5	GO:0004064(arylesterase activity);GO:0004089(carbonate dehydratase activity);GO:0005737(cytoplasm);GO:0006730(one-carbon metabolic process);GO:0008270(zinc ion binding);GO:0070062(extracellular exosome)	00910(Nitrogen metabolism)	0	0	0.185677	0.998809	0.503613	0.574144	0.0894154	-3.48333	0.00151004	0.00728442	down
LOC111559952	XR_002741414.1	NA	NA	2.41392	1.79344	2.38809	7.79237	7.40541	7.4325	0.291444	-1.77871	0.00151136	0.0072859	down
ARL4A	XM_006929218.5;XM_006929220.4;XM_006929219.4;XM_006929222.4;XM_003982808.6;XM_006929221.4	GO:0005525(GTP binding);GO:0005634(nucleus);GO:0005654(nucleoplasm);GO:0005730(nucleolus);GO:0005737(cytoplasm);GO:0005886(plasma membrane);GO:0007264(small GTPase mediated signal transduction);GO:0050873(brown fat cell differentiation);GO:0050873(brown fat cell differentiation)	NA	2.35514	2.69241	2.29869	1.19762	1.1469	0.687018	2.42327	1.27695	0.00151708	0.00731185	up
MYF6	XM_003989075.3	GO:0000978(RNA polymerase II proximal promoter sequence-specific DNA binding);GO:0001228(transcriptional activator activity, RNA polymerase II transcription regulatory region sequence-specific DNA binding);GO:0005634(nucleus);GO:0035914(skeletal muscle cell differentiation);GO:0045663(positive regulation of myoblast differentiation);GO:0048743(positive regulation of skeletal muscle fiber developm…	NA	0	0.209642	0.076614	0.650648	0.967399	0.318837	0.147792	-2.75836	0.00157102	0.00755205	down
LOC123379826	XR_006584705.1	GO:0005814(centriole);GO:0007052(mitotic spindle organization);GO:0016020(membrane);GO:0034451(centriolar satellite);GO:0090316(positive regulation of intracellular protein transport)	NA	0.012608	0.068129	0.011938	0.258745	0.52531	0.136857	0.100634	-3.31281	0.00158222	0.00759868	down
LOC109497326	XR_002153439.2	GO:0000111(nucleotide-excision repair factor 2 complex);GO:0003684(damaged DNA binding);GO:0003697(single-stranded DNA binding);GO:0005737(cytoplasm);GO:0006289(nucleotide-excision repair);GO:0006298(mismatch repair);GO:0071942(XPC complex)	03420(Nucleotide excision repair)	0.600012	0.201523	0.344935	0.727306	1.36541	2.10425	0.273166	-1.87215	0.00159685	0.00766043	down
NSD1	XM_006927884.5;XM_023259129.2;XM_019838275.3;XM_023259154.2;XM_023259133.2;XM_023259134.2	GO:0000414(regulation of histone H3-K36 methylation);GO:0000979(RNA polymerase II core promoter sequence-specific DNA binding);GO:0003712(transcription cofactor activity);GO:0005634(nucleus);GO:0008270(zinc ion binding);GO:0010452(histone H3-K36 methylation);GO:0033135(regulation of peptidyl-serine phosphorylation);GO:0045893(positive regulation of transcription, DNA-templated);GO:0046975(histone…	00310(Lysine degradation);00310(Lysine degradation)	0.040209	0.0351369	0.0893238	0.273975	0.0889114	0.113448	0.345701	-1.5324	0.00165825	0.0079338	down
LOC111556352	XR_006584838.1;XR_002735799.2	GO:0004896(cytokine receptor activity);GO:0005886(plasma membrane);GO:0016021(integral component of membrane);GO:0019221(cytokine-mediated signaling pathway);GO:0019221(cytokine-mediated signaling pathway)	04630(Jak-STAT signaling pathway);04066(HIF-1 signaling pathway);04060(Cytokine-cytokine receptor interaction);04217(Necroptosis);04650(Natural killer cell mediated cytotoxicity);04658(Th1 and Th2 cell differentiation);04659(Th17 cell differentiation);04380(Osteoclast differentiation);05200(Pathways in cancer);05321(Inflammatiory bowel disease (IBD));05132(Salmonella infection);05152(Tuberculosis…	0.345677	0.218928	0.267425	0.909354	1.1306	0.489273	0.328966	-1.60399	0.00166958	0.00798096	down
CD300A	XM_019818206.2;XR_006589279.1;XM_019818205.2;XM_011289340.3;XM_006940551.3;XM_006940550.4;XR_441932.3	GO:0016021(integral component of membrane);GO:0016021(integral component of membrane)	NA	0.174575	0.144617	0.227945	0	0	0.0465148	11.7627	3.55614	0.00170118	0.00811942	up
GAPT	XM_006927739.4;XM_023256793.2	GO:0001782(B cell homeostasis);GO:0002322(B cell proliferation involved in immune response);GO:0002381(immunoglobulin production involved in immunoglobulin mediated immune response);GO:0016021(integral component of membrane);GO:0016021(integral component of membrane)	NA	0.0317338	0.0311605	0.025278	0.138376	0.223013	0.0865347	0.196847	-2.34486	0.00172028	0.0081961	down
CELF6	XM_023255088.2;XM_023255090.2	GO:0000166(nucleotide binding);GO:0001505(regulation of neurotransmitter levels);GO:0003676(nucleic acid binding);GO:0005737(cytoplasm);GO:0071625(vocalization behavior);GO:0071625(vocalization behavior)	NA	0.0716795	0.115892	0.103964	0	0	0	971.786	9.92449	0.00173138	0.00823624	up
LOC123385594	XR_006598442.1	NA	NA	0.349294	0.371606	0.211542	0.732074	0.909003	0.648067	0.407332	-1.29572	0.00174949	0.00830298	down
FKBPL	XM_003985960.5	GO:0003755(peptidyl-prolyl cis-trans isomerase activity);GO:0005528(FK506 binding);GO:0005789(endoplasmic reticulum membrane);GO:0061077(chaperone-mediated protein folding)	NA	3.05799	3.36444	2.41421	1.74977	0.869517	1.27665	2.26817	1.18153	0.00180356	0.00853636	up
TMEM262	XM_006937492.5;XM_006937494.5	GO:0016021(integral component of membrane);GO:0016021(integral component of membrane)	NA	0.974666	0.554745	0.537562	0.193653	0.149784	0.132551	4.34249	2.11852	0.00180538	0.00854126	up
LOC123386407	XR_006600201.1	GO:0000460(maturation of 5.8S rRNA);GO:0000470(maturation of LSU-rRNA);GO:0003674(molecular_function);GO:0030687(preribosome, large subunit precursor);GO:0070545(PeBoW complex)	NA	0.186322	0.139898	0.121153	0.36315	0.23837	0.43819	0.430286	-1.21663	0.00181681	0.00859156	down
NRXN2	XM_023240000.1	GO:0005246(calcium channel regulator activity);GO:0007269(neurotransmitter secretion);GO:0007416(synapse assembly);GO:0016021(integral component of membrane);GO:0030534(adult behavior);GO:0035176(social behavior);GO:0042297(vocal learning);GO:0046872(metal ion binding);GO:0071625(vocalization behavior);GO:0098793(presynapse);GO:0003674(molecular_function);GO:0004888(transmembrane signaling recept…	04514(Cell adhesion molecules (CAMs))	0	0	0.0213775	0.0860284	0.0733313	0.0928456	0.0847625	-3.56043	0.00184024	0.00868902	down
NETO2	XM_023245020.2;XM_023245021.2;XM_023245022.2	GO:0014069(postsynaptic density);GO:0016021(integral component of membrane);GO:0035255(ionotropic glutamate receptor binding);GO:2000312(regulation of kainate selective glutamate receptor activity);GO:2000312(regulation of kainate selective glutamate receptor activity)	04977(Vitamin digestion and absorption);04977(Vitamin digestion and absorption)	0.043855	0	0.0386929	0.16703	0.194503	0.129462	0.168124	-2.5724	0.00188814	0.00888799	down
LOC109497554	XR_006594429.1	GO:0005085(guanyl-nucleotide exchange factor activity);GO:0005096(GTPase activator activity);GO:0005730(nucleolus);GO:0005737(cytoplasm);GO:0005794(Golgi apparatus);GO:0005829(cytosol);GO:0005886(plasma membrane);GO:0007264(small GTPase mediated signal transduction);GO:0016020(membrane);GO:0017124(SH3 domain binding);GO:0030165(PDZ domain binding);GO:0030971(receptor tyrosine kinase binding);GO:0…	04015(Rap1 signaling pathway)	0.187762	0.131048	0.100377	0.406709	0.582881	0.240742	0.34071	-1.55338	0.00188856	0.00888805	down
LOC109495373	XR_006591234.1	NA	NA	0	0	0	0.222398	0.193921	0	0.000720601	-10.4385	0.00195122	0.00915105	down
LOC111556556	XR_006585894.1;XR_002736049.2;XR_006585897.1;XR_002736054.2;XR_006585893.1;XR_006585896.1;XR_006585890.1;XR_006585891.1;XR_006585895.1;XR_002736053.2	NA	NA	0.115333	0.0688078	0.101212	0.260408	0.173847	0.215484	0.43918	-1.18711	0.0019553	0.0091622	down
LOC109493542	XR_002737419.2	NA	NA	0.478886	0.223239	0.165177	0.829015	0.985466	1.56547	0.256602	-1.9624	0.00197167	0.0092369	down
GUCY1B1	XM_023252746.2	GO:0004016(adenylate cyclase activity);GO:0004383(guanylate cyclase activity);GO:0005525(GTP binding);GO:0005737(cytoplasm);GO:0005886(plasma membrane);GO:0006182(cGMP biosynthetic process);GO:0007165(signal transduction);GO:0008074(guanylate cyclase complex, soluble);GO:0020037(heme binding);GO:0038060(nitric oxide-cGMP-mediated signaling pathway);GO:0046872(metal ion binding);GO:0071732(cellula…	00230(Purine metabolism);04022(cGMP - PKG signaling pathway);04540(Gap junction);04611(Platelet activation);04921(Oxytocin signaling pathway);04924(Renin secretion);04270(Vascular smooth muscle contraction);04970(Salivary secretion);04730(Long-term depression);04713(Circadian entrainment)	0	0	0	0.0511674	0.0637461	0.0484324	0.00183659	-9.08875	0.0019937	0.00932797	down
OLFM2	XM_023245077.2	GO:0005515(protein binding);GO:0005576(extracellular region);GO:0005634(nucleus);GO:0005654(nucleoplasm);GO:0005737(cytoplasm);GO:0007601(visual perception);GO:0007626(locomotory behavior);GO:0009306(protein secretion);GO:0030054(cell junction);GO:0032281(AMPA glutamate receptor complex);GO:0051152(positive regulation of smooth muscle cell differentiation);GO:0097060(synaptic membrane);GO:1905174…	NA	0	0	0	0.0876206	0.10916	0.0816313	0.00107754	-9.85804	0.0019937	0.00932797	down
DPP4	XM_019835951.2	GO:0002020(protease binding);GO:0005102(receptor binding);GO:0008239(dipeptidyl-peptidase activity);GO:0008284(positive regulation of cell proliferation);GO:0009986(cell surface);GO:0010716(negative regulation of extracellular matrix disassembly);GO:0030027(lamellipodium);GO:0030139(endocytic vesicle);GO:0031295(T cell costimulation);GO:0042803(protein homodimerization activity);GO:0043542(endoth…	04974(Protein digestion and absorption)	0	0	0.0189147	0.168267	0.112571	0.0491409	0.0573208	-4.1248	0.00199635	0.00933834	down
LOC105259601	XM_023242362.2	GO:0002250(adaptive immune response);GO:0002286(T cell activation involved in immune response);GO:0002323(natural killer cell activation involved in immune response);GO:0005125(cytokine activity);GO:0005132(type I interferon receptor binding);GO:0005615(extracellular space);GO:0006959(humoral immune response);GO:0019221(cytokine-mediated signaling pathway);GO:0030183(B cell differentiation);GO:00…	04630(Jak-STAT signaling pathway);04060(Cytokine-cytokine receptor interaction);04622(RIG-I-like receptor signaling pathway)	0	0	0	0.063039	0.027593	0.025262	0.00258857	-8.59363	0.00201226	0.00940462	down
IGSF6	XM_019820804.3;XM_006942237.5	GO:0016021(integral component of membrane);GO:0016021(integral component of membrane)	NA	0	0.116652	0.0307611	0.370628	0.445796	0.328505	0.128753	-2.95732	0.0020252	0.00945421	down
LOC111562151	XR_002745195.1	NA	NA	13.4408	12.4783	11.3322	30.5918	23.0106	26.6069	0.464426	-1.10648	0.00202982	0.00947234	down
LOC101081129	XM_019825712.3	GO:0000027(ribosomal large subunit assembly);GO:0003735(structural constituent of ribosome);GO:0006412(translation);GO:0022625(cytosolic large ribosomal subunit)	03010(Ribosome)	0	0	0	0.12471	0.047568	0.065621	0.00126104	-9.63117	0.00203358	0.00948581	down
LOC109502400	XR_002160973.2	NA	NA	1.45944	1.35874	1.51939	3.73344	2.99639	3.26116	0.434148	-1.20374	0.00203949	0.00951132	down
LOC111561572	XR_002744214.1	NA	NA	0.687061	0.48239	0.080374	6.64756	2.20246	2.36583	0.111434	-3.16574	0.00209352	0.00973733	down
ADGRE3	XM_023246420.2	GO:0004930(G-protein coupled receptor activity);GO:0005509(calcium ion binding);GO:0007166(cell surface receptor signaling pathway);GO:0007186(G-protein coupled receptor signaling pathway);GO:0016021(integral component of membrane)	NA	0	0	0	0	0.124069	0.157895	0.00106397	-9.87633	0.00211969	0.00983648	down
RAB33A	XM_006943998.4	GO:2000785(regulation of autophagosome assembly)	NA	0	0	0	0.141681	0.04988	0.159727	0.000854	-10.1935	0.0021409	0.00992635	down
LPAR5	XM_019834427.3;XM_019834429.3;XM_019834422.3;XM_011283722.4;XM_019834421.3	GO:0004930(G-protein coupled receptor activity);GO:0007186(G-protein coupled receptor signaling pathway);GO:0016021(integral component of membrane);GO:0016021(integral component of membrane)	04015(Rap1 signaling pathway);04072(Phospholipase D signaling pathway);04151(PI3K-Akt signaling pathway);04810(Regulation of actin cytoskeleton);05200(Pathways in cancer);05200(Pathways in cancer)	0.0545483	0.0605038	0.0903677	0.294812	0.123703	0.19508	0.334781	-1.57871	0.00214595	0.00994067	down
LOC111559722	XR_002740849.2	NA	NA	0	0	0	0.112986	0.035191	0.035929	0.0016295	-9.26136	0.00219258	0.0101225	down
LOC101081682	XM_023242320.2	GO:0005085(guanyl-nucleotide exchange factor activity);GO:0005634(nucleus);GO:0005829(cytosol);GO:0005903(brush border);GO:0007264(small GTPase mediated signal transduction);GO:0030695(GTPase regulator activity);GO:0043547(positive regulation of GTPase activity)	04014(Ras signaling pathway);04015(Rap1 signaling pathway);04072(Phospholipase D signaling pathway);05200(Pathways in cancer);05231(Choline metabolism in cancer);05210(Colorectal cancer);05212(Pancreatic cancer)	0.089592	0.08918	0.161313	0.610058	0.561012	0.21828	0.24478	-2.03044	0.00220061	0.0101552	down
LOC101086687	XM_045047160.1;XM_045047161.1;XM_045047164.1;XR_006590797.1;XM_045047162.1	GO:0003700(DNA binding transcription factor activity);GO:0006355(regulation of transcription, DNA-templated);GO:0006355(regulation of transcription, DNA-templated)	NA	0.0192378	0.0681834	0.0345199	0	0	0	406.47	8.66701	0.00223378	0.0102907	up
DLX4	XM_019817715.3	GO:0000122(negative regulation of transcription by RNA polymerase II);GO:0000978(RNA polymerase II proximal promoter sequence-specific DNA binding);GO:0005634(nucleus)	NA	0.132514	0.096798	0.07046	0.565897	0.574155	0.115398	0.238777	-2.06627	0.00224999	0.010361	down
LOC111560152	XR_002741792.2	NA	NA	0.105001	0.049325	0.060813	0.558229	0.315052	0.346659	0.176352	-2.50347	0.00239119	0.0109621	down
LOC101086209	XM_011290109.3	GO:0004984(olfactory receptor activity);GO:0007186(G-protein coupled receptor signaling pathway);GO:0016021(integral component of membrane);GO:0050911(detection of chemical stimulus involved in sensory perception of smell)	04740(Olfactory transduction)	0	0	0	0.195345	0.18543	0	0.000787867	-10.3098	0.00241073	0.011047	down
TENM2	XM_019839194.3;XM_045040340.1;XM_019839191.3	GO:0000122(negative regulation of transcription by RNA polymerase II);GO:0005102(receptor binding);GO:0005509(calcium ion binding);GO:0005515(protein binding);GO:0005622(intracellular);GO:0005634(nucleus);GO:0005783(endoplasmic reticulum);GO:0005794(Golgi apparatus);GO:0005886(plasma membrane);GO:0005887(integral component of plasma membrane);GO:0005911(cell-cell junction);GO:0006351(transcriptio…	NA	0	0	0	0.0233401	0.0224431	0	0.00655263	-7.25371	0.00241073	0.011047	down
SPTBN2	XM_011287044.4	GO:0003779(actin binding);GO:0005200(structural constituent of cytoskeleton);GO:0005543(phospholipid binding);GO:0008091(spectrin)	NA	0.035594	0.0556736	0.0522107	0.175757	0.176752	0.0685694	0.34074	-1.55326	0.00242317	0.0110993	down
LOC109494731	XR_002149753.3	NA	NA	1.19993	0.355709	0.692053	1.47014	2.26216	2.54555	0.358035	-1.48183	0.0024601	0.0112504	down
LOC111557524	XR_006588991.1	NA	NA	0.018425	0	0	0.069	0.065545	0.104506	0.0770756	-3.69758	0.00246032	0.0112504	down
HRK	XM_023241459.2	GO:0005515(protein binding);GO:0005739(mitochondrion);GO:0006915(apoptotic process);GO:0016021(integral component of membrane);GO:0032464(positive regulation of protein homooligomerization);GO:0043065(positive regulation of apoptotic process);GO:0090200(positive regulation of release of cytochrome c from mitochondria)	04210(Apoptosis)	0.052358	0.033383	0.093328	0	0	0	596.897	9.22134	0.00248281	0.0113388	up
LOC123385146	XM_045056732.1	NA	NA	0.211646	0.097383	0.215385	0	0	0	1748.05	10.7715	0.00257426	0.0116946	up
KLRG2	XM_045052832.1;XM_045052833.1;XM_023250617.2;XR_006594638.1	GO:0016021(integral component of membrane);GO:0016021(integral component of membrane)	NA	0	0	0	0.0609351	0.0479591	0.0486814	0.00190385	-9.03687	0.00258552	0.0117433	down
TTN	XM_045034025.1	GO:0005859(muscle myosin complex);GO:0005865(striated muscle thin filament);GO:0006941(striated muscle contraction);GO:0008307(structural constituent of muscle);GO:0030018(Z disc);GO:0030240(skeletal muscle thin filament assembly);GO:0030241(skeletal muscle myosin thick filament assembly);GO:0031430(M band);GO:0045214(sarcomere organization);GO:0048739(cardiac muscle fiber development);GO:0051015…	05410(Hypertrophic cardiomyopathy (HCM));05414(Dilated cardiomyopathy (DCM))	0	0.000392	0	0.009147	0	0.003119	0.0319583	-4.96767	0.00264334	0.0119908	down
TUSC1	XM_045042899.1	GO:0000977(RNA polymerase II regulatory region sequence-specific DNA binding);GO:0001228(transcriptional activator activity, RNA polymerase II transcription regulatory region sequence-specific DNA binding);GO:0003674(molecular_function);GO:0005575(cellular_component);GO:0005634(nucleus);GO:0005783(endoplasmic reticulum);GO:0008150(biological_process);GO:0030968(endoplasmic reticulum unfolded prot…	NA	0.698384	0.50999	0.609556	0.280117	0.079386	0.088721	4.05585	2.02	0.0026844	0.0121566	up
ISL1	XM_003981424.5	GO:0000122(negative regulation of transcription by RNA polymerase II);GO:0001102(RNA polymerase II activating transcription factor binding);GO:0001158(enhancer sequence-specific DNA binding);GO:0001755(neural crest cell migration);GO:0003139(secondary heart field specification);GO:0003148(outflow tract septum morphogenesis);GO:0003203(endocardial cushion morphogenesis);GO:0003215(cardiac right ve…	04550(Signaling pathways regulating pluripotency of stem cells)	1.0903	0.747132	1.08213	0.458805	0.197225	0.420607	2.71174	1.43922	0.0026928	0.0121887	up
MOCOS	XM_023241878.2	GO:0006777(Mo-molybdopterin cofactor biosynthetic process);GO:0008265(Mo-molybdopterin cofactor sulfurase activity);GO:0016740(transferase activity);GO:0016829(lyase activity);GO:0030151(molybdenum ion binding);GO:0030170(pyridoxal phosphate binding)	00790(Folate biosynthesis)	0	0	0	0.0806199	0.0629241	0.0387825	0.0016454	-9.24735	0.00270645	0.0122308	down
LOC111558240	XR_006591300.1	NA	NA	0.133266	0.101849	0.105813	0.24481	0.188157	0.391698	0.413414	-1.27434	0.00270761	0.0122335	down
LOC123381436	XR_006588400.1	GO:0005737(cytoplasm);GO:0008270(zinc ion binding);GO:0016363(nuclear matrix);GO:0016607(nuclear speck);GO:0042800(histone methyltransferase activity (H3-K4 specific));GO:0045322(unmethylated CpG binding);GO:0045893(positive regulation of transcription, DNA-templated);GO:0048188(Set1C/COMPASS complex);GO:0051568(histone H3-K4 methylation)	NA	0.527878	0.33008	0.39744	1.45062	0.823369	0.778171	0.411314	-1.28169	0.00271443	0.0122566	down
LOC109502689	XR_006583196.1	GO:0000470(maturation of LSU-rRNA);GO:0003723(RNA binding);GO:0006412(translation);GO:0022625(cytosolic large ribosomal subunit)	03010(Ribosome)	0	0	0	0.018323	0	0.073138	0.00328009	-8.25205	0.00271722	0.0122641	down
MRC1	XM_011283622.4	GO:0016021(integral component of membrane)	04145(Phagosome);05152(Tuberculosis)	0.063017	0.119894	0.115451	0.251515	0.203501	0.338626	0.37594	-1.41142	0.00276906	0.0124772	down
KCNC1	XM_003993030.6	GO:0005251(delayed rectifier potassium channel activity);GO:0016021(integral component of membrane)	NA	0.106509	0.136979	0.14204	0.298401	0.355193	0.377973	0.37373	-1.41993	0.00286354	0.0128573	down
CKMT1B	XM_011283029.4	GO:0005524(ATP binding);GO:0005739(mitochondrion);GO:0016301(kinase activity);GO:0016310(phosphorylation);GO:0032091(negative regulation of protein binding);GO:0043066(negative regulation of apoptotic process);GO:0043209(myelin sheath)	00330(Arginine and proline metabolism)	0.272381	0.446821	0.185385	0.959257	0.789839	0.693827	0.370289	-1.43328	0.00286446	0.0128588	down
GNAO1	XM_011290156.4;XM_011290154.4;XM_011290155.4	GO:0003924(GTPase activity);GO:0005525(GTP binding);GO:0005834(heterotrimeric G-protein complex);GO:0007188(adenylate cyclase-modulating G-protein coupled receptor signaling pathway);GO:0007212(dopamine receptor signaling pathway);GO:0007626(locomotory behavior);GO:0008016(regulation of heart contraction);GO:0030425(dendrite);GO:0031683(G-protein beta/gamma-subunit complex binding);GO:0031821(G-p…	04015(Rap1 signaling pathway);04915(Estrogen signaling pathway);04921(Oxytocin signaling pathway);04926(Relaxin signaling pathway);04916(Melanogenesis);04724(Glutamatergic synapse);04727(GABAergic synapse);04725(Cholinergic synapse);04728(Dopaminergic synapse);04726(Serotonergic synapse);04730(Long-term depression);04723(Retrograde endocannabinoid signaling);04713(Circadian entrainment);05032(Mor…	0.0610563	0.0959302	0.108619	0.162514	0.241306	0.21648	0.42819	-1.22368	0.0028937	0.0129739	down
LOC109492598	XR_002146523.3	NA	NA	0	0	0	0.241453	0.122017	0	0.000825378	-10.2427	0.00294187	0.0131734	down
LOC109502176	XR_002160601.3	GO:0000122(negative regulation of transcription by RNA polymerase II);GO:0003714(transcription corepressor activity);GO:0005634(nucleus);GO:0005737(cytoplasm);GO:0008134(transcription factor binding);GO:0043433(negative regulation of DNA binding transcription factor activity)	04976(Bile secretion)	0	0	0	0.120104	0.0595299	0	0.00167006	-9.22588	0.00294187	0.0131734	down
ADAMTS1	XM_019839482.3	GO:0001542(ovulation from ovarian follicle);GO:0001822(kidney development);GO:0004222(metalloendopeptidase activity);GO:0005604(basement membrane);GO:0006508(proteolysis);GO:0008201(heparin binding);GO:0008270(zinc ion binding);GO:0031410(cytoplasmic vesicle);GO:0060347(heart trabecula formation)	NA	0.851956	0.859745	0.686958	0.438638	0.35559	0.335601	2.12303	1.08612	0.00295734	0.0132386	up
LOC123379877	XR_006584846.1	NA	NA	0	0	0	0.034755	0.091541	0.04059	0.00179763	-9.11968	0.00298284	0.0133403	down
LOC123382123	XR_006590033.1;XR_006590034.1	NA	NA	0	0	0	0.0587671	0.226188	0	0.0010528	-9.89156	0.00300517	0.0134253	down
ZNF628	XM_023245868.2;XM_045045637.1	GO:0003677(DNA binding);GO:0003700(DNA binding transcription factor activity);GO:0005634(nucleus);GO:0006355(regulation of transcription, DNA-templated);GO:0046872(metal ion binding);GO:0046872(metal ion binding)	NA	1.11834	1.59577	1.29775	0.811124	0.700359	0.385282	2.11511	1.08073	0.00300556	0.0134253	up
SMIM1	XM_023249637.2;XM_023249638.2;XM_045034976.1;XM_045034977.1;XM_045034979.1;XM_045034978.1;XM_045034980.1	GO:0016021(integral component of membrane);GO:0070062(extracellular exosome);GO:0070062(extracellular exosome)	NA	1.00197	1.84623	1.91075	0.767437	0.595807	0.714446	2.29051	1.19567	0.00308313	0.013749	up
TESMIN	XM_045039671.1;XM_045039666.1;XM_011287105.4;XM_045039667.1;XM_023240170.2;XM_045039670.1	GO:0005634(nucleus);GO:0005737(cytoplasm);GO:0005737(cytoplasm)	04218(Cellular senescence);04218(Cellular senescence)	0.617707	0.571283	0.312952	0.176467	0.145996	0.240158	2.66955	1.41659	0.003148	0.0140036	up
IQGAP2	XM_011284171.4;XM_006927800.5	GO:0005096(GTPase activator activity);GO:0005516(calmodulin binding);GO:0005547(phosphatidylinositol-3,4,5-trisphosphate binding);GO:0005737(cytoplasm);GO:0005874(microtubule);GO:0005902(microvillus);GO:0007264(small GTPase mediated signal transduction);GO:0009986(cell surface);GO:0030027(lamellipodium);GO:0030175(filopodium);GO:0031941(filamentous actin);GO:0034314(Arp2/3 complex-mediated actin …	04810(Regulation of actin cytoskeleton);04810(Regulation of actin cytoskeleton)	0.00900007	0.0145887	0.0164872	0.096282	0.0574688	0.105633	0.154504	-2.69428	0.00327186	0.0144889	down
ESR2	XM_045060053.1	GO:0000122(negative regulation of transcription by RNA polymerase II);GO:0001046(core promoter sequence-specific DNA binding);GO:0005496(steroid binding);GO:0005634(nucleus);GO:0005739(mitochondrion);GO:0006351(transcription, DNA-templated);GO:0008270(zinc ion binding);GO:0019899(enzyme binding);GO:0030520(intracellular estrogen receptor signaling pathway);GO:0034056(estrogen response element bin…	04915(Estrogen signaling pathway);04917(Prolactin signaling pathway);05200(Pathways in cancer);05224(Breast cancer);01522(Endocrine resistance)	1.56778	1.43327	1.44454	0.912379	0.456945	0.790443	2.05836	1.0415	0.00335909	0.0148326	up
DOC2B	XM_023244655.2	GO:0005509(calcium ion binding);GO:0005544(calcium-dependent phospholipid binding);GO:0005737(cytoplasm);GO:0005886(plasma membrane);GO:0008104(protein localization);GO:0019905(syntaxin binding);GO:0031340(positive regulation of vesicle fusion);GO:0032024(positive regulation of insulin secretion);GO:0045956(positive regulation of calcium ion-dependent exocytosis);GO:0048791(calcium ion-regulated …	NA	0.028116	0.061618	0.047603	0.175206	0.091487	0.269038	0.256354	-1.96379	0.00342949	0.0151125	down
DMD	XM_045050796.1	GO:0008270(zinc ion binding);GO:0001954(positive regulation of cell-matrix adhesion);GO:0002027(regulation of heart rate);GO:0002162(dystroglycan binding);GO:0003779(actin binding);GO:0005200(structural constituent of cytoskeleton);GO:0006355(regulation of transcription, DNA-templated);GO:0007519(skeletal muscle tissue development);GO:0008065(establishment of blood-nerve barrier);GO:0010881(regul…	05410(Hypertrophic cardiomyopathy (HCM));05412(Arrhythmogenic right ventricular cardiomyopathy (ARVC));05414(Dilated cardiomyopathy (DCM));05416(Viral myocarditis)	0	0	0	0.0190367	0	0.0188626	0.0079157	-6.98107	0.00345984	0.0152308	down
RS1	XM_019823621.3	GO:0001786(phosphatidylserine binding);GO:0005546(phosphatidylinositol-4,5-bisphosphate binding);GO:0005547(phosphatidylinositol-3,4,5-trisphosphate binding);GO:0005576(extracellular region);GO:0010314(phosphatidylinositol-5-phosphate binding);GO:0010842(retina layer formation);GO:0016062(adaptation of rhodopsin mediated signaling);GO:0019897(extrinsic component of plasma membrane);GO:0032266(pho…	NA	0.027229	0	0.023395	0.085471	0.195707	0.09581	0.134285	-2.89663	0.00346665	0.0152545	down
LOC109497384	XM_045052623.1	NA	NA	0	0	0	0.229893	0.139875	0.140469	0.000587962	-10.732	0.00350438	0.0154049	down
FRK	XM_003986478.5	GO:0004715(non-membrane spanning protein tyrosine kinase activity);GO:0005102(receptor binding);GO:0007169(transmembrane receptor protein tyrosine kinase signaling pathway);GO:0030154(cell differentiation);GO:0031234(extrinsic component of cytoplasmic side of plasma membrane);GO:0038083(peptidyl-tyrosine autophosphorylation);GO:0042127(regulation of cell proliferation);GO:0045087(innate immune re…	NA	0.012033	0	0.021377	0.174904	0.046771	0.061308	0.118064	-3.08236	0.00353491	0.0155233	down
LOC102900584	XR_002743249.2	NA	NA	0	0	0	0.0360762	0.0405695	0.0493773	0.00238052	-8.71451	0.0035546	0.0155939	down
LOC123386044	XR_006599518.1	NA	NA	0.0097	0	0.006274	0.071565	0.021268	0.107254	0.0798353	-3.64683	0.00361908	0.0158446	down
LOC493954	XM_019811181.3;XM_045038055.1	GO:0004190(aspartic-type endopeptidase activity);GO:0006508(proteolysis);GO:0030163(protein catabolic process);GO:0030163(protein catabolic process)	04974(Protein digestion and absorption);04974(Protein digestion and absorption)	0.0499623	0.201631	0.114872	0	0	0	1221.55	10.2545	0.00362091	0.0158494	up
GNAL	XM_019814977.3	GO:0003924(GTPase activity);GO:0005525(GTP binding);GO:0007191(adenylate cyclase-activating dopamine receptor signaling pathway);GO:0007608(sensory perception of smell);GO:0031683(G-protein beta/gamma-subunit complex binding);GO:0070062(extracellular exosome)	04020(Calcium signaling pathway);04728(Dopaminergic synapse);04740(Olfactory transduction);05012(Parkinson disease);05146(Amoebiasis);05142(Chagas disease (American trypanosomiasis))	0.0125808	0.0465652	0.0158954	0.153175	0.0978871	0.0970872	0.215544	-2.21395	0.00369105	0.016127	down
GPR143	XM_023249358.2;XM_023249357.2	GO:0007186(G-protein coupled receptor signaling pathway);GO:0016021(integral component of membrane);GO:0035643(L-DOPA receptor activity);GO:0035643(L-DOPA receptor activity)	NA	0.172704	0.0633963	0.0864695	0.292173	0.342967	0.281428	0.351932	-1.50663	0.00369291	0.0161318	down
CA3H2orf15	XM_045054092.1	NA	NA	0	0	0	0.0811125	0.113685	0.149585	0.000871126	-10.1648	0.00370418	0.0161712	down
STARD10	XM_023239459.2;XM_011286610.4	GO:0005215(transporter activity);GO:0005829(cytosol);GO:0005902(microvillus);GO:0008289(lipid binding);GO:0015914(phospholipid transport);GO:0016020(membrane);GO:0032782(bile acid secretion);GO:0035360(positive regulation of peroxisome proliferator activated receptor signaling pathway);GO:0046581(intercellular canaliculus);GO:0046581(intercellular canaliculus)	NA	1.82639	2.56194	1.91026	1.13755	0.341843	0.949289	2.59342	1.37486	0.00373967	0.0162935	up
LOC123382070	XR_006589842.1	NA	NA	0	0	0.026015	0.220389	0.155734	0.045983	0.0616314	-4.02019	0.00377828	0.0164449	down
LOC109500622	XR_002158289.2	NA	NA	0.265682	0.141832	0.158986	0	0	0	1888.33	10.8829	0.00383465	0.0166567	up
LOC123381648	XR_006588927.1	NA	NA	0.028624	0.019848	0.056894	0.261936	0.211583	0.069742	0.193951	-2.36624	0.00388104	0.0168344	down
IMPG2	XM_045036858.1;XM_045036861.1;XM_045036859.1	GO:0005201(extracellular matrix structural constituent);GO:0005540(hyaluronic acid binding);GO:0007601(visual perception);GO:0008201(heparin binding);GO:0016021(integral component of membrane);GO:0033165(interphotoreceptor matrix);GO:0043235(receptor complex);GO:0043235(receptor complex)	NA	0.0670082	0.0679352	0.0788961	0.197087	0.193188	0.192292	0.367064	-1.4459	0.00388944	0.0168675	down
ARHGEF9	XM_011291774.4;XM_011291775.4;XM_019823888.3;XM_019823887.2;XM_011291773.3;XM_045050624.1	GO:0005089(Rho guanyl-nucleotide exchange factor activity);GO:0005737(cytoplasm);GO:0035023(regulation of Rho protein signal transduction);GO:0043547(positive regulation of GTPase activity);GO:0043547(positive regulation of GTPase activity)	NA	0.136626	0.182935	0.18474	0.374676	0.305278	0.344723	0.492156	-1.02281	0.00389672	0.0168923	down
LOC111556199	XR_006590857.1;XR_006590858.1;XR_006590859.1	NA	NA	2.19005	1.37552	1.69872	0.880424	0.680031	0.547691	2.49712	1.32026	0.00390635	0.0169307	up
LOC102902597	XM_019816453.2	GO:0000187(activation of MAPK activity);GO:0001701(in utero embryonic development);GO:0004866(endopeptidase inhibitor activity);GO:0005102(receptor binding);GO:0005515(protein binding);GO:0005576(extracellular region);GO:0005579(membrane attack complex);GO:0005615(extracellular space);GO:0006935(chemotaxis);GO:0006950(response to stress);GO:0006954(inflammatory response);GO:0006956(complement act…	04610(Complement and coagulation cascades);05322(Systemic lupus erythematosus);05020(Prion diseases);05133(Pertussis);05150(Staphylococcus aureus infection);05168(Herpes simplex infection)	0.198923	0.182364	0.190512	0.48057	0.45307	0.459525	0.410432	-1.28479	0.00391064	0.0169425	down
FAM107B	XM_006933265.5;XM_023256382.2	GO:0007605(sensory perception of sound);GO:0007605(sensory perception of sound)	NA	0	0	0	0.0657553	0.107623	0	0.00173032	-9.17475	0.00391365	0.0169521	down
SPON2	XM_023253364.2	GO:0046872(metal ion binding)	NA	0.164979	0.133084	0.059634	0	0	0	1192.32	10.2196	0.0039322	0.0170222	up
LOC111559869	XR_002741299.2	GO:0001701(in utero embryonic development);GO:0005543(phospholipid binding);GO:0005783(endoplasmic reticulum);GO:0005794(Golgi apparatus);GO:0005886(plasma membrane);GO:0006642(triglyceride mobilization);GO:0007283(spermatogenesis);GO:0007399(nervous system development);GO:0008201(heparin binding);GO:0008203(cholesterol metabolic process);GO:0009566(fertilization);GO:0009615(response to virus);GO…	04975(Fat digestion and absorption);04979(Cholesterol metabolism);04977(Vitamin digestion and absorption)	0.213781	0.107025	0.162902	0.057641	0.032383	0.064772	3.12481	1.64377	0.00395046	0.0170875	up
LOC123383010	XR_006592183.1	NA	NA	0	0	0	0	0.166642	0.217497	0.000780967	-10.3225	0.00395769	0.017112	down
ACRBP	XM_003988322.5;XM_045061297.1	GO:0001669(acrosomal vesicle);GO:0005634(nucleus);GO:0048240(sperm capacitation);GO:0048240(sperm capacitation)	NA	0.123923	0.173731	0.166	0.52531	0.337957	0.516471	0.336045	-1.57328	0.00399708	0.0172719	down
LOC123381842	XM_045044183.1	NA	00600(Sphingolipid metabolism);04370(VEGF signaling pathway);04371(Apelin signaling pathway);04020(Calcium signaling pathway);04072(Phospholipase D signaling pathway);04071(Sphingolipid signaling pathway);04666(Fc gamma R-mediated phagocytosis);05152(Tuberculosis)	0	0	0	0.085293	0	0.106661	0.00156287	-9.32158	0.00437737	0.0187301	down
NOL4L	XM_023251347.2;XM_045053764.1;XM_045053759.1	GO:0005654(nucleoplasm);GO:0005829(cytosol);GO:0008150(biological_process);GO:0008150(biological_process)	NA	0.023748	0.0382807	0.0155143	0.0645783	0.0587339	0.170786	0.263663	-1.92323	0.00438026	0.0187365	down
LOC101080761	XM_045059233.1	GO:0004842(ubiquitin-protein transferase activity);GO:0005515(protein binding);GO:0005634(nucleus);GO:0005737(cytoplasm);GO:0005829(cytosol);GO:0016567(protein ubiquitination);GO:0019005(SCF ubiquitin ligase complex);GO:0043153(entrainment of circadian clock by photoperiod);GO:0048511(rhythmic process)	NA	0	0	0	0	0.0367479	0.168272	0.00146328	-9.41658	0.00443965	0.018953	down
B4GALNT1	XM_019835147.2;XM_019835148.3;XM_023257171.2	GO:0001574(ganglioside biosynthetic process);GO:0007283(spermatogenesis);GO:0016021(integral component of membrane);GO:0019915(lipid storage);GO:0019915(lipid storage)	00604(Glycosphingolipid biosynthesis - ganglio series);00604(Glycosphingolipid biosynthesis - ganglio series)	0.0476475	0	0	0.19272	0.107768	0.231769	0.0895197	-3.48165	0.00445803	0.0190014	down
EFCAB9	XM_045035496.1;XM_023259610.2	GO:0005509(calcium ion binding);GO:0005509(calcium ion binding)	NA	0.0307252	0	0	0.231824	0.0781161	0.169038	0.0641474	-3.96246	0.00446797	0.0190362	down
LOC109493990	XR_006588791.1	NA	NA	0.029763	0.170461	0.042243	0	0	0	808.223	9.65861	0.00449367	0.0191362	up
LOC109494504	XR_002149440.3	NA	04520(Adherens junction);04810(Regulation of actin cytoskeleton)	0.211656	0.324809	0.353764	0.067666	0.093266	0	5.53171	2.46773	0.00449408	0.0191362	up
LOC123385441	XR_006597942.1	NA	NA	0.260906	0.187501	0.585034	0	0	0	3444.8	11.7502	0.00452164	0.0192421	up
LOC123379036	XR_006582967.1	NA	NA	1.73882	1.65197	1.64996	0.700349	0.997234	0.783764	2.03146	1.02252	0.00452758	0.0192636	up
LOC123386149	XR_006599802.1	GO:0000122(negative regulation of transcription by RNA polymerase II);GO:0003677(DNA binding);GO:0005634(nucleus);GO:0030182(neuron differentiation);GO:0045944(positive regulation of transcription by RNA polymerase II);GO:0055007(cardiac muscle cell differentiation)	NA	0	0	0	0.203909	0.080685	0	0.00105413	-9.88973	0.00458136	0.0194733	down
LOC111559953	XR_002741415.1	NA	NA	0.474117	1.50905	0.872637	7.47438	5.09212	2.07264	0.19508	-2.35786	0.00458296	0.0194762	down
TLR1	XM_003985440.4;XM_019829647.3;XM_045056468.1	GO:0002224(toll-like receptor signaling pathway);GO:0004888(transmembrane signaling receptor activity);GO:0005887(integral component of plasma membrane);GO:0035354(Toll-like receptor 1-Toll-like receptor 2 protein complex);GO:0035663(Toll-like receptor 2 binding);GO:0042742(defense response to bacterium);GO:0071723(lipopeptide binding);GO:0071727(cellular response to triacyl bacterial lipopeptide…	04620(Toll-like receptor signaling pathway);05152(Tuberculosis);05152(Tuberculosis)	0.469103	0.558088	0.718196	0.194185	0.245671	0.302475	2.35123	1.23341	0.00463639	0.0196814	up
NFU1	XM_045054320.1;XM_045054321.1;XM_003984083.6;XM_045054323.1	GO:0005506(iron ion binding);GO:0016226(iron-sulfur cluster assembly);GO:0051536(iron-sulfur cluster binding);GO:0005654(nucleoplasm);GO:0005739(mitochondrion);GO:0005829(cytosol);GO:0051539(4 iron, 4 sulfur cluster binding);GO:0051539(4 iron, 4 sulfur cluster binding)	NA	0.508945	0.842875	0.73794	2.0719	0.981834	1.33834	0.475803	-1.07156	0.00466541	0.0197916	down
CCDC177	XM_023255791.2	GO:0003674(molecular_function);GO:0005575(cellular_component);GO:0008150(biological_process)	NA	0.105422	0.147018	0.077332	0	0.027891	0.028525	5.84536	2.54729	0.00466943	0.0198008	up
LOC109501463	XR_002159535.2	NA	NA	0	0	0	0.279698	0.19482	0.254452	0.00041154	-11.2467	0.00468214	0.0198411	down
LOC109500581	XR_002158218.3	NA	00010(Glycolysis / Gluconeogenesis)	0.481703	0.129002	0.244667	0	0	0	2851.24	11.4774	0.00474896	0.0200829	up
GALNT3	XM_023259417.2	GO:0000139(Golgi membrane);GO:0004653(polypeptide N-acetylgalactosaminyltransferase activity);GO:0005509(calcium ion binding);GO:0016021(integral component of membrane);GO:0018242(protein O-linked glycosylation via serine);GO:0018243(protein O-linked glycosylation via threonine);GO:0030145(manganese ion binding);GO:0030246(carbohydrate binding);GO:0048471(perinuclear region of cytoplasm);GO:00700…	00512(Mucin type O-glycan biosynthesis)	0.0202552	0	0.0389336	0.0548356	0.167237	0.243075	0.127247	-2.97429	0.00479696	0.0202502	down
LOC123384092	XR_006594699.1	NA	NA	1.69621	1.05719	1.18611	0.630802	0.416039	0.564386	2.44504	1.28986	0.00493311	0.0207924	up
LOC123381866	XR_006589375.1	NA	NA	0	0	0	0	0.270895	0.473362	0.000403087	-11.2766	0.00493502	0.0207951	down
SIGLEC1	XM_023251413.2	GO:0016021(integral component of membrane)	04514(Cell adhesion molecules (CAMs))	0.0154988	0.0502178	0.0502906	0	0	0	386.691	8.59504	0.00495905	0.0208814	up
LOC111561568	XR_002744210.1	NA	NA	7.69786	7.04139	4.92458	16.5848	18.0582	14.941	0.396577	-1.33433	0.0049674	0.0209124	down
CCIN	XM_003995622.6	GO:0004842(ubiquitin-protein transferase activity);GO:0031463(Cul3-RING ubiquitin ligase complex)	NA	0.022538	0.055789	0	0.194919	0.227889	0.188132	0.128207	-2.96345	0.00521377	0.0218772	down
LOC109494343	XR_002149156.3	NA	NA	1.02054	0.96193	1.01869	0.327765	0.228402	0.528712	2.76636	1.46799	0.00529104	0.0221755	up
LOC123386016	XR_006599398.1	NA	NA	0.143915	0.141707	0.126415	0	0	0	1373.46	10.4236	0.00530377	0.0222246	up
TMEFF1	XM_023242511.2;XM_023242510.2	GO:0016021(integral component of membrane);GO:0005886(plasma membrane);GO:0007275(multicellular organism development);GO:0007275(multicellular organism development)	04512(ECM-receptor interaction);04512(ECM-receptor interaction)	0	0.029039	0.046276	0.075643	0.296463	0.219383	0.127331	-2.97334	0.00544609	0.0227503	down
CLCN1	XM_045041177.1;XM_045041174.1	GO:0005247(voltage-gated chloride channel activity);GO:0005887(integral component of plasma membrane);GO:0006936(muscle contraction);GO:0019227(neuronal action potential propagation);GO:0034707(chloride channel complex);GO:0042383(sarcolemma);GO:0042803(protein homodimerization activity);GO:1902476(chloride transmembrane transport);GO:1903959(regulation of anion transmembrane transport);GO:190395…	NA	0.180527	0.182656	0.127026	0.419253	0.362127	0.222646	0.488244	-1.03433	0.00561272	0.0233696	down
LOC109491753	XR_002145209.3	NA	NA	0	0	0	0.153386	0.096519	0	0.00120046	-9.7022	0.00562276	0.0234054	down
TTLL10	XM_045034896.1;XM_045034903.1;XM_023257905.2;XM_023257897.2	GO:0005524(ATP binding);GO:0006464(cellular protein modification process);GO:0006464(cellular protein modification process)	NA	0.0876621	0.0626706	0.052571	0	0.0114852	0.0142373	7.88819	2.97969	0.0056235	0.0234054	up
LOC109492397	XM_045036548.1	NA	NA	0.505689	0.642763	0.437489	1.69347	0.784633	1.19097	0.432246	-1.21008	0.00563612	0.0234399	down
VWA3A	XM_023246294.2	GO:0005576(extracellular region)	NA	0	0	0	0.039155	0	0.070117	0.00274544	-8.50875	0.00563873	0.0234434	down
LOC123385555	XR_006598336.1	NA	NA	0.383325	0.393828	0.288915	0.085359	0.177225	0.158431	2.53214	1.34036	0.0056652	0.0235427	up
VTCN1	XM_006935023.4	GO:0001562(response to protozoan);GO:0002250(adaptive immune response);GO:0005102(receptor binding);GO:0009897(external side of plasma membrane);GO:0016021(integral component of membrane);GO:0042102(positive regulation of T cell proliferation);GO:0050868(negative regulation of T cell activation);GO:0072602(interleukin-4 secretion);GO:0072643(interferon-gamma secretion);GO:1900042(positive regulat…	04514(Cell adhesion molecules (CAMs))	0	0	0	0.0451973	0.170626	0	0.00139003	-9.49067	0.00567416	0.0235708	down
CEBPD	XM_023248495.2	GO:0000978(RNA polymerase II proximal promoter sequence-specific DNA binding);GO:0005515(protein binding);GO:0005634(nucleus);GO:0005654(nucleoplasm);GO:0006366(transcription by RNA polymerase II);GO:0019221(cytokine-mediated signaling pathway);GO:0045944(positive regulation of transcription by RNA polymerase II)	NA	2.22301	1.87759	3.16008	0.712348	1.19765	1.09126	2.41921	1.27453	0.00574002	0.0238226	up
LOC111556821	XR_002736539.1	NA	NA	1.87136	0.719601	1.33303	7.65254	3.71631	3.79225	0.25882	-1.94998	0.00574028	0.0238226	down
ANKRD61	XM_045048316.1;XM_006941914.5	GO:0003674(molecular_function);GO:0003677(DNA binding);GO:0005575(cellular_component);GO:0008150(biological_process);GO:0008150(biological_process)	NA	0.231512	0.39332	0.160756	0.58968	0.738704	0.806941	0.367901	-1.44261	0.00580445	0.024052	down
LOC111562144	XR_002745188.1	NA	NA	3.20612	6.90105	3.82854	13.2922	10.4451	17.9009	0.334686	-1.57912	0.00581837	0.0240921	down
LOC123382128	XR_006590050.1	GO:0005575(cellular_component);GO:0005737(cytoplasm);GO:0008150(biological_process);GO:0016740(transferase activity);GO:0046872(metal ion binding)	04910(Insulin signaling pathway)	0.576871	0.420146	0.452472	0.227199	0.216625	0.244444	2.106	1.0745	0.00583978	0.0241752	up
LOC123383039	XR_006592258.1	NA	NA	0.265943	0.169872	0.409083	0	0	0	2816.33	11.4596	0.00592285	0.0244855	up
LOC111561389	XR_006600865.1	NA	NA	0	0	0	0.039412	0.054744	0	0.0031862	-8.29395	0.00592381	0.0244855	down
CES3	XM_045046130.1	GO:0005615(extracellular space);GO:0052689(carboxylic ester hydrolase activity)	NA	0.119435	0.071833	0.033252	0	0.00589	0	38.1188	5.25243	0.00598592	0.0247185	up
LOC111560342	XR_002742087.2	NA	NA	3.53607	6.21801	5.56731	17.1864	10.9354	13.8117	0.365374	-1.45256	0.00601067	0.0247923	down
ANKLE1	XM_006928575.5	GO:0004519(endonuclease activity);GO:0005634(nucleus);GO:0005639(integral component of nuclear inner membrane);GO:0005737(cytoplasm);GO:0006281(DNA repair);GO:0006611(protein export from nucleus);GO:0006998(nuclear envelope organization);GO:0008340(determination of adult lifespan);GO:0031490(chromatin DNA binding);GO:0033081(regulation of T cell differentiation in thymus);GO:0043249(erythrocyte m…	NA	1.20273	1.19375	1.80452	0.856787	0.596912	0.611562	2.03413	1.02441	0.0060694	0.0249963	up
SPTBN5	XM_045059497.1	GO:0002046(opsin binding);GO:0005875(microtubule associated complex);GO:0007030(Golgi organization);GO:0007041(lysosomal transport);GO:0008022(protein C-terminus binding);GO:0019894(kinesin binding);GO:0030507(spectrin binding);GO:0030863(cortical cytoskeleton);GO:0032029(myosin tail binding);GO:0032391(photoreceptor connecting cilium);GO:0034452(dynactin binding);GO:0043621(protein self-associat…	NA	0	0	0	0	0.0198864	0.0173762	0.00805096	-6.95662	0.00618605	0.0254104	down
CLEC4G	XM_019816863.2;XM_003981803.5	GO:0002710(negative regulation of T cell mediated immunity);GO:0005886(plasma membrane);GO:0016021(integral component of membrane);GO:0030247(polysaccharide binding);GO:0042130(negative regulation of T cell proliferation);GO:0042130(negative regulation of T cell proliferation)	NA	0	0	0	0	0.215809	0	0.00139012	-9.49058	0.00618642	0.0254104	down
LOC111558431	XR_002739341.2	NA	NA	0.43988	0.292328	0.381721	0.963072	0.885795	0.877999	0.408502	-1.29159	0.00626698	0.0256974	down
SLAIN1	XM_023252403.2	GO:0005515(protein binding)	NA	0	0	0	0	0.101971	0.0633653	0.00181449	-9.10622	0.00627416	0.0257219	down
LOC111559885	XR_002741364.2	NA	NA	0.700004	0.705728	0.749184	0.443987	0.374423	0.252133	2.01292	1.00929	0.00642663	0.0262871	up
LOC111561097	XR_002743456.1	NA	NA	6.66327	7.12684	6.11469	17.2769	15.6614	16.212	0.404978	-1.30409	0.00645791	0.0263951	down
LOC101083932	XR_006597381.1	GO:0003887(DNA-directed DNA polymerase activity);GO:0005634(nucleus);GO:0005737(cytoplasm);GO:0006261(DNA-dependent DNA replication);GO:0006281(DNA repair);GO:0008409(5'-3' exonuclease activity);GO:0003964(RNA-directed DNA polymerase activity);GO:0006310(DNA recombination);GO:0009036(Type II site-specific deoxyribonuclease activity);GO:0032197(transposition, RNA-mediated);GO:0032199(reverse trans…	03460(Fanconi anemia pathway)	0	0	0	0.0465198	0.0217334	0.0221148	0.00331976	-8.23471	0.00647688	0.0264626	down
LOC109497595	XR_002740596.2;XR_002740595.2	GO:0001936(regulation of endothelial cell proliferation);GO:0005179(hormone activity);GO:0005615(extracellular space);GO:0006112(energy reserve metabolic process);GO:0006629(lipid metabolic process);GO:0006909(phagocytosis);GO:0007260(tyrosine phosphorylation of STAT protein);GO:0008343(adult feeding behavior);GO:0010507(negative regulation of autophagy);GO:0014068(positive regulation of phosphat…	04630(Jak-STAT signaling pathway);04152(AMPK signaling pathway);04080(Neuroactive ligand-receptor interaction);04060(Cytokine-cytokine receptor interaction);04920(Adipocytokine signaling pathway);04932(Non-alcoholic fatty liver disease (NAFLD));04932(Non-alcoholic fatty liver disease (NAFLD))	0.0190205	0.00701868	0	0.0745943	0.0407728	0.0590305	0.149309	-2.74363	0.00654411	0.0266716	down
LOC102899236	XR_006592715.1;XR_891322.3;XR_006592714.1	NA	NA	0	0.0173328	0.0147657	0.0665218	0.117619	0.11674	0.106682	-3.22861	0.00654794	0.0266822	down
LOC102901536	XR_002741729.2;XR_006596586.1	NA	NA	0	0	0	0	0.491395	0.203137	0.000431945	-11.1769	0.00657405	0.0267836	down
LOC123385645	XR_006598578.1;XR_006598579.1	GO:0003727(single-stranded RNA binding);GO:0032197(transposition, RNA-mediated);GO:0032197(transposition, RNA-mediated)	NA	0.104653	0.100174	0.113411	0.215548	0.446549	0.235564	0.354518	-1.49607	0.00657944	0.0268005	down
LOC123384248	XR_006595005.1;XR_006594998.1;XR_006595000.1;XR_006595002.1;XR_006595007.1	GO:0003727(single-stranded RNA binding);GO:0032197(transposition, RNA-mediated);GO:0032197(transposition, RNA-mediated)	NA	0.0574223	0.117742	0.110336	0.203301	0.263347	0.207801	0.423308	-1.24022	0.00661973	0.0269443	down
LOC123384975	XR_006596848.1;XR_006596847.1	NA	NA	0.02737	0.043367	0.0504251	0.336992	0.152472	0.223235	0.170005	-2.55635	0.00665167	0.0270539	down
LOC123384480	XR_006595616.1	NA	NA	0.179415	0.168846	0.064397	0.125176	0.823639	0.621844	0.262729	-1.92835	0.0066812	0.0271637	down
LOC123384050	XR_006594635.1;XR_006594634.1	NA	NA	0.0239108	0.0635283	0.0215515	0.195026	0.0837786	0.298871	0.188671	-2.40605	0.00670155	0.0272325	down
GLI1	XM_045061984.1;XM_006933846.4;XM_045061988.1;XM_045061987.1;XM_045061986.1;XM_045061985.1;XM_045061989.1	GO:0003677(DNA binding);GO:0007224(smoothened signaling pathway);GO:0008284(positive regulation of cell proliferation);GO:0045893(positive regulation of transcription, DNA-templated);GO:0046872(metal ion binding);GO:0046872(metal ion binding)	04340(Hedgehog signaling pathway);04024(cAMP signaling pathway);05200(Pathways in cancer);05217(Basal cell carcinoma);05217(Basal cell carcinoma)	0.716981	0.57783	0.638014	0.300041	0.201404	0.366416	2.22711	1.15517	0.00671992	0.0272852	up
LOC111561459	XM_045061951.1	GO:0005515(protein binding)	03030(DNA replication)	0.150332	0.123614	0.163006	0.515624	0.37636	0.251857	0.382004	-1.38834	0.00686407	0.027813	down
SGPP2	XM_045034535.1	GO:0005783(endoplasmic reticulum);GO:0005789(endoplasmic reticulum membrane);GO:0006670(sphingosine metabolic process);GO:0016021(integral component of membrane);GO:0016311(dephosphorylation);GO:0030148(sphingolipid biosynthetic process);GO:0042392(sphingosine-1-phosphate phosphatase activity);GO:0070780(dihydrosphingosine-1-phosphate phosphatase activity)	00600(Sphingolipid metabolism);04071(Sphingolipid signaling pathway)	0	0	0	0.109423	0	0.140697	0.00119943	-9.70344	0.00686765	0.0278171	down
LIME1	XM_045053371.1	GO:0006357(regulation of transcription by RNA polymerase II);GO:0014066(regulation of phosphatidylinositol 3-kinase signaling);GO:0019815(B cell receptor complex);GO:0019901(protein kinase binding);GO:0043405(regulation of MAP kinase activity);GO:0050852(T cell receptor signaling pathway);GO:0050853(B cell receptor signaling pathway);GO:0051279(regulation of release of sequestered calcium ion int…	NA	0	0	0	0.136075	0	0.185782	0.00093209	-10.0672	0.00686765	0.0278171	down
LOC123382500	XR_006590942.1	GO:0005784(Sec61 translocon complex);GO:0005829(cytosol);GO:0006613(cotranslational protein targeting to membrane);GO:0016021(integral component of membrane)	NA	0.513043	0.544732	0.49604	0.219831	0.149914	0	4.2024	2.07121	0.00692043	0.0279994	up
LOC111558977	XR_006597661.1;XR_006597662.1;XR_006597663.1	GO:0005509(calcium ion binding);GO:0006355(regulation of transcription, DNA-templated);GO:0007219(Notch signaling pathway);GO:0009986(cell surface);GO:0016021(integral component of membrane);GO:0030154(cell differentiation);GO:0030879(mammary gland development);GO:0030879(mammary gland development)	04330(Notch signaling pathway);04919(Thyroid hormone signaling pathway);05200(Pathways in cancer);05206(MicroRNAs in cancer);05224(Breast cancer);05165(Human papillomavirus infection);01522(Endocrine resistance);01522(Endocrine resistance)	0	0	0	0.0107981	0.0259184	0.0255363	0.00481906	-7.69703	0.00694914	0.0281103	down
LOC123381236	XR_006588019.1;XR_006588024.1;XR_006588020.1	GO:0003677(DNA binding);GO:0003727(single-stranded RNA binding);GO:0032197(transposition, RNA-mediated);GO:0032197(transposition, RNA-mediated)	NA	0.0213154	0.0124254	0.0298391	0.0441413	0.159303	0.104922	0.206183	-2.278	0.00695983	0.0281271	down
LOC123385318	XR_006597615.1;XR_006597617.1	NA	NA	0.15671	0.122105	0.0592912	0	0	0	1127.02	10.1383	0.0069643	0.0281399	up
CD14	XM_003980841.5	GO:0001530(lipopolysaccharide binding);GO:0005615(extracellular space);GO:0005794(Golgi apparatus);GO:0006898(receptor-mediated endocytosis);GO:0006954(inflammatory response);GO:0031362(anchored component of external side of plasma membrane);GO:0031663(lipopolysaccharide-mediated signaling pathway);GO:0032481(positive regulation of type I interferon production);GO:0032729(positive regulation of i…	04010(MAPK signaling pathway);04064(NF-kappa B signaling pathway);04145(Phagosome);04640(Hematopoietic cell lineage);04620(Toll-like receptor signaling pathway);05202(Transcriptional misregulation in cancers);05221(Acute myeloid leukemia);05132(Salmonella infection);05133(Pertussis);05134(Legionellosis);05152(Tuberculosis);05146(Amoebiasis)	0	0	0	0.157741	0.105856	0	0.0011381	-9.77916	0.00705171	0.0284452	down
LOC109492041	XM_045039046.1	GO:0004459(L-lactate dehydrogenase activity);GO:0005515(protein binding);GO:0005634(nucleus);GO:0005759(mitochondrial matrix);GO:0005975(carbohydrate metabolic process);GO:0006090(pyruvate metabolic process);GO:0055114(oxidation-reduction process)	00010(Glycolysis / Gluconeogenesis);00620(Pyruvate metabolism);00640(Propanoate metabolism);00270(Cysteine and methionine metabolism);04922(Glucagon signaling pathway)	0.145152	0.116885	0.165903	0.533977	0.532753	0.186842	0.341376	-1.55056	0.00706096	0.0284772	down
AQP8	XM_045048090.1;XR_006591290.1;XM_045048088.1	GO:0005887(integral component of plasma membrane);GO:0009992(cellular water homeostasis);GO:0015250(water channel activity);GO:0015254(glycerol channel activity);GO:0034220(ion transmembrane transport);GO:0034220(ion transmembrane transport)	04976(Bile secretion);04976(Bile secretion)	0	0.00486088	0	0.0144569	0.0803677	0.0137458	0.0447717	-4.48127	0.00709337	0.0286026	down
LOC102901082	XM_023246916.2;XM_023246915.2;XM_023246917.2;XM_045047441.1;XM_045047445.1;XM_045047442.1;XR_002738987.2	GO:0002687(positive regulation of leukocyte migration);GO:0005515(protein binding);GO:0005788(endoplasmic reticulum lumen);GO:0005789(endoplasmic reticulum membrane);GO:0006887(exocytosis);GO:0006888(ER to Golgi vesicle-mediated transport);GO:0007162(negative regulation of cell adhesion);GO:0015031(protein transport);GO:0016020(membrane);GO:0016021(integral component of membrane);GO:0030336(negat…	NA	0.0791394	0.140151	0.187079	0.549729	0.401516	0.323253	0.318847	-1.64906	0.0070989	0.0286196	down
LOC101087662	XM_045056267.1;XM_045056266.1;XM_023253070.2;XM_045056269.1;XM_045056270.1;XM_003985311.5;XM_019829416.3	GO:0009813(flavonoid biosynthetic process);GO:0015020(glucuronosyltransferase activity);GO:0043231(intracellular membrane-bounded organelle);GO:0052696(flavonoid glucuronidation);GO:0052696(flavonoid glucuronidation)	00040(Pentose and glucuronate interconversions);00053(Ascorbate and aldarate metabolism);00140(Steroid hormone biosynthesis);00830(Retinol metabolism);00860(Porphyrin and chlorophyll metabolism);00980(Metabolism of xenobiotics by cytochrome P450);00982(Drug metabolism - cytochrome P450);00983(Drug metabolism - other enzymes);05204(Chemical carcinogenesis);05204(Chemical carcinogenesis)	0.0779124	0.0417273	0.0435667	0.0823896	0.205042	0.179506	0.349525	-1.51653	0.0071122	0.0286609	down
LOC109495006	XR_002738376.2	NA	NA	0.489585	0.586163	0.465225	0	0.129062	0	11.9398	3.57771	0.00742077	0.02969	up
ZDBF2	XM_045034373.1	GO:0003676(nucleic acid binding);GO:0008270(zinc ion binding)	NA	0	0	0	0	0.0165096	0.021789	0.00783317	-6.99619	0.00764266	0.0304648	down
MERTK	XM_023251885.2;XM_023251886.2;XM_023251887.2	GO:0004713(protein tyrosine kinase activity);GO:0005524(ATP binding);GO:0016021(integral component of membrane);GO:0018108(peptidyl-tyrosine phosphorylation);GO:0001779(natural killer cell differentiation);GO:0005615(extracellular space);GO:0005737(cytoplasm);GO:0007283(spermatogenesis);GO:0016028(rhabdomere);GO:0030168(platelet activation);GO:0032940(secretion by cell);GO:0034446(substrate adhes…	NA	0	0	0	0	0.0554739	0.0652157	0.00248572	-8.65212	0.00764689	0.0304761	down
LOC109492017	XR_002145720.3	NA	NA	0.146096	0.117987	0.100757	0	0	0	1216.13	10.2481	0.00767348	0.0305708	up
TTC30B	XM_003990896.5	GO:0005929(cilium);GO:0030992(intraciliary transport particle B);GO:0042073(intraciliary transport)	NA	1.40077	0.635401	1.55234	0.436842	0.690125	0.251944	2.60242	1.37986	0.00771142	0.0307106	up
LOC123382079	XR_006589856.1	NA	NA	0	0	0	0.103683	0	0.3561	0.000652482	-10.5818	0.00776487	0.0309007	down
LOC123381729	XR_006589083.1	NA	NA	0.665702	0.276171	0.580179	0.180621	0	0	8.42677	3.07498	0.00790334	0.031365	up
LOC109494993	XR_002150191.2	NA	NA	0.788444	0.896186	0.926418	0.308618	0.344296	0.342922	2.62197	1.39065	0.0079404	0.0314945	up
CPXM2	XM_023241051.2;XM_023241052.2	GO:0004181(metallocarboxypeptidase activity);GO:0004185(serine-type carboxypeptidase activity);GO:0005615(extracellular space);GO:0006518(peptide metabolic process);GO:0016485(protein processing);GO:0008270(zinc ion binding);GO:0031012(extracellular matrix);GO:0031012(extracellular matrix)	NA	0.0565365	0.0848215	0.0354634	0	0	0	589.405	9.20312	0.00794328	0.0314946	up
LOC111562231	XR_006585137.1	NA	NA	0.134627	0	0.051974	0.332043	0.279472	0.382933	0.187643	-2.41394	0.00797622	0.0315962	down
LOC111556681	XR_006586612.1;XR_006586613.1;XR_002736364.2;XR_006586616.1;XR_006586615.1;XR_002736365.2;XR_006586611.1;XR_006586614.1	NA	03013(RNA transport);03013(RNA transport)	0.0659778	0.103743	0.200434	0	0	0	1233.85	10.2689	0.00802637	0.0317657	up
SERPINE3	XM_019826076.3	GO:0004867(serine-type endopeptidase inhibitor activity);GO:0005615(extracellular space)	NA	0	0	0	0.0897203	0.242739	0	0.000902366	-10.114	0.00807808	0.0319236	down
LOC123380558	XR_006586489.1	NA	NA	0	0	0	0.095012	0.574588	0.235044	0.000331622	-11.5582	0.0081269	0.0320872	down
LOC123384829	XR_006596489.1	NA	NA	0.487893	1.10009	0.904461	0.164626	0	0.244571	6.09105	2.60669	0.00815674	0.0321991	up
HTR5A	XM_003983252.6	GO:0004993(G-protein coupled serotonin receptor activity);GO:0005622(intracellular);GO:0005887(integral component of plasma membrane);GO:0007210(serotonin receptor signaling pathway);GO:0019933(cAMP-mediated signaling)	04020(Calcium signaling pathway);04080(Neuroactive ligand-receptor interaction);04726(Serotonergic synapse)	0.225298	0.395919	0.131278	0.492204	0.431769	0.839929	0.426608	-1.22902	0.00825212	0.0325161	down
LOC123382162	XR_006590117.1;XR_006590118.1	GO:0003924(GTPase activity);GO:0005525(GTP binding);GO:0007188(adenylate cyclase-modulating G-protein coupled receptor signaling pathway);GO:0007212(dopamine receptor signaling pathway);GO:0007626(locomotory behavior);GO:0008016(regulation of heart contraction);GO:0030425(dendrite);GO:0031683(G-protein beta/gamma-subunit complex binding);GO:0043209(myelin sheath);GO:0044297(cell body);GO:0044297(…	04015(Rap1 signaling pathway);04915(Estrogen signaling pathway);04921(Oxytocin signaling pathway);04926(Relaxin signaling pathway);04916(Melanogenesis);04724(Glutamatergic synapse);04727(GABAergic synapse);04725(Cholinergic synapse);04728(Dopaminergic synapse);04726(Serotonergic synapse);04730(Long-term depression);04723(Retrograde endocannabinoid signaling);04713(Circadian entrainment);05032(Mor…	0.076644	0.090201	0.111466	0.232222	0.165427	0.252633	0.427985	-1.22437	0.00826092	0.0325339	down
LOC123380510	XR_006586371.1	NA	NA	0.028873	0.034307	0.009056	0.068492	0.05993	0.089159	0.331996	-1.59076	0.00829298	0.0326414	down
LOC101100876	XM_045052096.1;XM_045052095.1	GO:0005576(extracellular region);GO:0010466(negative regulation of peptidase activity);GO:0030414(peptidase inhibitor activity);GO:0030414(peptidase inhibitor activity)	04917(Prolactin signaling pathway);04917(Prolactin signaling pathway)	0	0.0344273	0	0.27108	0.261949	0.0470683	0.0593473	-4.07467	0.00838441	0.0329473	down
CCR6	XM_023254574.2	GO:0006935(chemotaxis);GO:0006955(immune response);GO:0007186(G-protein coupled receptor signaling pathway);GO:0009986(cell surface);GO:0016021(integral component of membrane);GO:0016493(C-C chemokine receptor activity);GO:0070098(chemokine-mediated signaling pathway)	04060(Cytokine-cytokine receptor interaction);04062(Chemokine signaling pathway)	0.0146057	0.0146703	0.0249612	0.0859278	0.113462	0.0376902	0.228772	-2.12802	0.00839854	0.0329788	down
LOC123386616	XM_045061955.1	GO:0016491(oxidoreductase activity);GO:0055114(oxidation-reduction process)	00830(Retinol metabolism)	0.026577	0.051515	0.089127	0.192381	0.189102	0.122139	0.332033	-1.5906	0.00843399	0.0330939	down
B3GALT4	XM_023253830.2;XM_003986008.6	GO:0000139(Golgi membrane);GO:0006486(protein glycosylation);GO:0016021(integral component of membrane);GO:0047915(ganglioside galactosyltransferase activity);GO:0047915(ganglioside galactosyltransferase activity)	00604(Glycosphingolipid biosynthesis - ganglio series);00604(Glycosphingolipid biosynthesis - ganglio series)	1.01633	1.50332	0.926024	0.502219	0.518052	0.476562	2.30198	1.20288	0.00848532	0.0332712	up
FBXO27	XM_023245388.2;XM_045046390.1;XM_045046392.1;XM_023245387.2	GO:0019005(SCF ubiquitin ligase complex);GO:0019005(SCF ubiquitin ligase complex)	NA	1.39408	0.989689	1.02044	0.48131	0.461556	0.517611	2.33089	1.22088	0.00848724	0.0332726	up
LOC111559877	XR_006595344.1;XR_006595346.1;XR_006595339.1;XR_006595342.1	NA	NA	0	0	0	0.0363659	0	0.0161672	0.00571068	-7.45212	0.00855103	0.0334923	down
LRRN1	XM_011280165.3	GO:0007409(axonogenesis)	04622(RIG-I-like receptor signaling pathway)	0	0	0	0.061521	0	0.029884	0.0032821	-8.25117	0.00855103	0.0334923	down
LOC111562140	XR_002745184.1	NA	NA	2.767	2.12121	1.97336	8.4618	8.31153	6.97283	0.288955	-1.79108	0.00858417	0.0336038	down
INHBE	XM_003988938.3	GO:0005125(cytokine activity);GO:0005160(transforming growth factor beta receptor binding);GO:0005615(extracellular space);GO:0010862(positive regulation of pathway-restricted SMAD protein phosphorylation);GO:0042981(regulation of apoptotic process);GO:0043408(regulation of MAPK cascade);GO:0048468(cell development);GO:0060395(SMAD protein signal transduction)	04350(TGF-beta signaling pathway);04060(Cytokine-cytokine receptor interaction);04550(Signaling pathways regulating pluripotency of stem cells)	0.349144	0.456238	0.496641	0.17071	0.152968	0.088965	3.15533	1.65779	0.00864411	0.033814	up
MTR	XM_045039903.1;XM_003993893.6;XM_045039904.1;XM_045039902.1	GO:0005829(cytosol);GO:0008705(methionine synthase activity);GO:0008705(methionine synthase activity)	00270(Cysteine and methionine metabolism);00450(Selenocompound metabolism);00670(One carbon pool by folate);00670(One carbon pool by folate)	5.80663	5.32914	5.53928	1.55936	3.26157	3.33347	2.04491	1.03204	0.00868885	0.0339521	up
LOC123384863	XR_006596549.1	GO:0003777(microtubule motor activity);GO:0005871(kinesin complex);GO:0007018(microtubule-based movement);GO:0016887(ATPase activity)	NA	0	0	0	0.14036	0	0.044579	0.00162216	-9.26787	0.00869347	0.0339578	down
LOC109493834	XR_002148271.3	NA	NA	0.216346	0.382558	0.178908	0.631583	0.541322	0.460816	0.476098	-1.07067	0.00870479	0.0339959	down
LOC102900144	XR_006598559.1;XR_006598571.1	NA	NA	0.0297851	0.0245867	0.0287227	0	0	0	276.982	8.11365	0.00873588	0.0341101	up
PTAFR	XM_006934474.5;XM_045035391.1	GO:0005887(integral component of plasma membrane);GO:0045028(G-protein coupled purinergic nucleotide receptor activity);GO:0045028(G-protein coupled purinergic nucleotide receptor activity)	04020(Calcium signaling pathway);04080(Neuroactive ligand-receptor interaction);05150(Staphylococcus aureus infection);05150(Staphylococcus aureus infection)	0	0.0159867	0	0.124546	0.0261775	0.0658684	0.0738102	-3.76004	0.00873719	0.0341101	down
ESRP1	XM_006943310.4;XM_006943309.4;XM_045049811.1;XM_019822898.3;XM_019822896.3	GO:0000166(nucleotide binding);GO:0003729(mRNA binding);GO:0005654(nucleoplasm);GO:0043484(regulation of RNA splicing);GO:0005515(protein binding);GO:0005634(nucleus);GO:0006397(mRNA processing);GO:0008380(RNA splicing);GO:0008543(fibroblast growth factor receptor signaling pathway);GO:0008543(fibroblast growth factor receptor signaling pathway)	NA	0.112948	0.0794598	0.106507	0.25404	0.185849	0.299459	0.404294	-1.30652	0.00877632	0.0342319	down
CACNA1C	XM_045061160.1;XM_045061186.1	GO:0005516(calmodulin binding);GO:0005829(cytosol);GO:0005886(plasma membrane);GO:0005891(voltage-gated calcium channel complex);GO:0007204(positive regulation of cytosolic calcium ion concentration);GO:0008331(high voltage-gated calcium channel activity);GO:0014069(postsynaptic density);GO:0034765(regulation of ion transmembrane transport);GO:0051393(alpha-actinin binding);GO:0070588(calcium ion…	04010(MAPK signaling pathway);04020(Calcium signaling pathway);04024(cAMP signaling pathway);04022(cGMP - PKG signaling pathway);04911(Insulin secretion);04912(GnRH signaling pathway);04921(Oxytocin signaling pathway);04924(Renin secretion);04925(Aldosterone synthesis and secretion);04927(Cortisol synthesis and secretion);04260(Cardiac muscle contraction);04261(Adrenergic signaling in cardiomyocy…	0.00468159	0.00508988	0.00917087	0.025348	0.0422396	0.0258899	0.202641	-2.303	0.00883073	0.0344069	down
LOC111558387	XR_006591744.1;XR_006591743.1;XR_006591745.1;XR_006591742.1	GO:0000166(nucleotide binding);GO:0003676(nucleic acid binding);GO:0003676(nucleic acid binding)	NA	0.365214	0.380766	0.465885	0.162263	0.233366	0.147783	2.2301	1.15711	0.00884255	0.0344467	up
ESAM	XM_003992530.6	GO:0005886(plasma membrane);GO:0005912(adherens junction);GO:0005923(bicellular tight junction);GO:0007156(homophilic cell adhesion via plasma membrane adhesion molecules);GO:0016021(integral component of membrane);GO:0070062(extracellular exosome)	04514(Cell adhesion molecules (CAMs));04670(Leukocyte transendothelial migration)	0	0	0	0.158984	0.117449	0	0.00108525	-9.84775	0.00889276	0.034613	down
LOC111556217	XM_045054298.1	GO:0005684(U2-type spliceosomal complex);GO:0034247(snoRNA splicing);GO:0045292(mRNA cis splicing, via spliceosome)	NA	0	0	0	0.0599182	0.0451526	0	0.00285522	-8.45218	0.00889276	0.034613	down
LOC123382125	XR_006590045.1;XR_006590046.1	NA	NA	0.054573	0.042453	0.085313	0.142223	0.161457	0.363	0.273503	-1.87037	0.00892128	0.0346908	down
INHBB	XM_003990713.6	GO:0001541(ovarian follicle development);GO:0005125(cytokine activity);GO:0005160(transforming growth factor beta receptor binding);GO:0005179(hormone activity);GO:0005515(protein binding);GO:0005576(extracellular region);GO:0005615(extracellular space);GO:0006952(defense response);GO:0008083(growth factor activity);GO:0009267(cellular response to starvation);GO:0009612(response to mechanical sti…	04350(TGF-beta signaling pathway);04060(Cytokine-cytokine receptor interaction);04550(Signaling pathways regulating pluripotency of stem cells)	0	0	0	0.053769	0.051865	0.024558	0.00230429	-8.76146	0.00896841	0.0348615	down
LOC123380964	XR_006587455.1	NA	NA	0.05232	0.086313	0.036709	0	0	0	584.473	9.19099	0.00900328	0.0349719	up
LOC109497426	XR_002153618.2	NA	NA	0.16821	0.334442	0.214807	0.614315	0.85688	1.11189	0.277753	-1.84813	0.00914886	0.0354991	down
SMIM18	XM_019828366.2	GO:0016021(integral component of membrane)	NA	0	0	0	0.348161	0	0	0.000861671	-10.1806	0.00917037	0.0355761	down
LOC123379464	XR_006583898.1	NA	NA	0.10333	0.095629	0	0.409848	0.309419	0.479413	0.165982	-2.5909	0.00935717	0.0361968	down
PITX1	XM_023255424.2	GO:0000978(RNA polymerase II proximal promoter sequence-specific DNA binding);GO:0001085(RNA polymerase II transcription factor binding);GO:0001501(skeletal system development);GO:0003677(DNA binding);GO:0003700(DNA binding transcription factor activity);GO:0005634(nucleus);GO:0005667(transcription factor complex);GO:0005730(nucleolus);GO:0005737(cytoplasm);GO:0006351(transcription, DNA-templated…	NA	0	0	0.083893	0.290196	0.193966	0.201775	0.122304	-3.03145	0.0094375	0.0364358	down
PIP4P2	XM_019822876.3;XM_023248152.2;XM_023248155.2;XM_023248153.2	GO:0005765(lysosomal membrane);GO:0016021(integral component of membrane);GO:0031902(late endosome membrane);GO:0034597(phosphatidylinositol-4,5-bisphosphate 4-phosphatase activity);GO:0046856(phosphatidylinositol dephosphorylation);GO:0046856(phosphatidylinositol dephosphorylation)	04070(Phosphatidylinositol signaling system);04070(Phosphatidylinositol signaling system)	0.182138	0.179891	0.202019	0.529774	0.345997	0.292887	0.482646	-1.05096	0.00946436	0.0365199	down
HES1	XM_011285877.4	GO:0000122(negative regulation of transcription by RNA polymerase II);GO:0005634(nucleus);GO:0006351(transcription, DNA-templated);GO:0021861(forebrain radial glial cell differentiation);GO:0042803(protein homodimerization activity);GO:0043388(positive regulation of DNA binding);GO:0043565(sequence-specific DNA binding);GO:0045892(negative regulation of transcription, DNA-templated);GO:0046427(po…	03460(Fanconi anemia pathway);04330(Notch signaling pathway);05200(Pathways in cancer);05224(Breast cancer);04950(Maturity onset diabetes of the young);05165(Human papillomavirus infection)	0.113889	0.17503	0.101549	0.458624	0.358519	0.501213	0.296178	-1.75546	0.00961716	0.0370283	down
PXMP2	XM_023241227.2;XM_023241226.2;XR_002737108.2	GO:0005778(peroxisomal membrane);GO:0016021(integral component of membrane);GO:0016021(integral component of membrane)	04146(Peroxisome);04146(Peroxisome)	0.0518529	0.17889	0.107718	0.351319	0.464279	0.37933	0.283248	-1.81986	0.00977737	0.0375866	down
LIPH	XM_019840031.3;XR_006585186.1;XM_045037176.1	GO:0004620(phospholipase activity);GO:0005615(extracellular space);GO:0005886(plasma membrane);GO:0008201(heparin binding);GO:0016042(lipid catabolic process);GO:0052689(carboxylic ester hydrolase activity);GO:0052689(carboxylic ester hydrolase activity)	NA	0	0	0	0	0.0367328	0.0950995	0.00227562	-8.77953	0.00986004	0.0378573	down
LOC109492676	XR_006587269.1;XR_006587272.1;XR_006587271.1;XR_002736913.2	NA	NA	0.05921	0.036338	0.03295	0	0	0	428.327	8.74257	0.00995552	0.0382035	up
KCND2	XM_011280521.3	GO:0005249(voltage-gated potassium channel activity);GO:0005250(A-type (transient outward) potassium channel activity);GO:0005887(integral component of plasma membrane);GO:0005901(caveola);GO:0008076(voltage-gated potassium channel complex);GO:0030315(T-tubule);GO:0032809(neuronal cell body membrane);GO:0042383(sarcolemma);GO:0043197(dendritic spine);GO:0044853(plasma membrane raft);GO:0045211(po…	04726(Serotonergic synapse)	0	0	0	0	0.062982	0.032044	0.00315703	-8.30722	0.0100645	0.0385806	down
VIL1	XM_019838672.3	GO:0001726(ruffle);GO:0005509(calcium ion binding);GO:0005546(phosphatidylinositol-4,5-bisphosphate binding);GO:0005737(cytoplasm);GO:0005902(microvillus);GO:0007173(epidermal growth factor receptor signaling pathway);GO:0008360(regulation of cell shape);GO:0009617(response to bacterium);GO:0010634(positive regulation of epithelial cell migration);GO:0030027(lamellipodium);GO:0030041(actin filame…	NA	0	0	0	0	0.0946584	0.0506991	0.00206388	-8.92043	0.0100645	0.0385806	down
STEAP1	XM_003982731.4;XM_006929163.3	GO:0005768(endosome);GO:0005887(integral component of plasma membrane);GO:0008823(cupric reductase activity);GO:0015677(copper ion import);GO:0052851(ferric-chelate reductase (NADPH) activity);GO:0052851(ferric-chelate reductase (NADPH) activity)	04978(Mineral absorption);04978(Mineral absorption)	0.562279	0.529992	0.627401	0.967634	0.764511	1.79792	0.48715	-1.03756	0.0101526	0.0388769	down
SLC23A1	XM_019832879.3;XM_019832872.2	GO:0005737(cytoplasm);GO:0007420(brain development);GO:0008520(L-ascorbate:sodium symporter activity);GO:0009636(response to toxic substance);GO:0009925(basal plasma membrane);GO:0016021(integral component of membrane);GO:0016324(apical plasma membrane);GO:0030324(lung development);GO:0033300(dehydroascorbic acid transmembrane transporter activity);GO:0035461(vitamin transmembrane transport);GO:0…	NA	0.197658	0.132596	0.0537061	0.250994	0.178451	0.543046	0.394821	-1.34073	0.0102861	0.0393115	down
LOC109497985	XR_002740961.2	NA	NA	0.050515	0.049664	0.016915	0.127925	0.290103	0.072652	0.238636	-2.06712	0.0103673	0.0395659	down
FCER1G	XM_003999564.6	GO:0001798(positive regulation of type IIa hypersensitivity);GO:0001805(positive regulation of type III hypersensitivity);GO:0001812(positive regulation of type I hypersensitivity);GO:0002283(neutrophil activation involved in immune response);GO:0002292(T cell differentiation involved in immune response);GO:0002431(Fc receptor mediated stimulatory signaling pathway);GO:0002554(serotonin secretion…	04072(Phospholipase D signaling pathway);04071(Sphingolipid signaling pathway);04611(Platelet activation);04625(C-type lectin receptor signaling pathway);04650(Natural killer cell mediated cytotoxicity);04664(Fc epsilon RI signaling pathway);05310(Asthma);05152(Tuberculosis)	0.566231	0.577945	0.499829	1.32177	1.55827	1.32914	0.390577	-1.35632	0.0103846	0.0396248	down
B3GALT1	XM_045033900.1;XM_045033897.1;XM_045033899.1;XM_019838212.3;XM_023259425.2	GO:0000139(Golgi membrane);GO:0006486(protein glycosylation);GO:0008499(UDP-galactose:beta-N-acetylglucosamine beta-1,3-galactosyltransferase activity);GO:0009312(oligosaccharide biosynthetic process);GO:0016021(integral component of membrane);GO:0016021(integral component of membrane)	00601(Glycosphingolipid biosynthesis - lacto and neolacto series);00601(Glycosphingolipid biosynthesis - lacto and neolacto series)	0.0709681	0.0617969	0.0845763	0.143005	0.270094	0.135111	0.396457	-1.33477	0.0104366	0.039802	down
LOC111557449	XM_045052637.1	NA	NA	1.93972	1.58879	1.51355	0.811354	0.615175	1.05555	2.03138	1.02246	0.010491	0.0399964	up
CLDN20	XM_019831428.3	GO:0005198(structural molecule activity);GO:0005886(plasma membrane);GO:0005923(bicellular tight junction);GO:0016021(integral component of membrane)	04514(Cell adhesion molecules (CAMs));04530(Tight junction);04670(Leukocyte transendothelial migration);05160(Hepatitis C)	0.167649	0.042945	0.16409	0.297452	0.322182	0.294175	0.410024	-1.28622	0.0105356	0.040123	down
LOC109494006	XR_002148561.3;XR_006588693.1	NA	NA	0.865757	0.977629	0.820126	0.385328	0.50731	0.201326	2.43473	1.28376	0.0105644	0.0402042	up
LOC111558145	XR_002738738.1	NA	NA	0.065726	0	0	1.23726	1.05996	1.09255	0.0193895	-5.68858	0.0105924	0.0402755	down
LOC101094304	XM_045044522.1;XM_045044518.1;XM_023243562.2;XM_045044517.1	GO:0004052(arachidonate 12-lipoxygenase activity);GO:0005506(iron ion binding);GO:0005829(cytosol);GO:0008284(positive regulation of cell proliferation);GO:0010656(negative regulation of muscle cell apoptotic process);GO:0016165(linoleate 13S-lipoxygenase activity);GO:0019369(arachidonic acid metabolic process);GO:0019372(lipoxygenase pathway);GO:0019395(fatty acid oxidation);GO:0030307(positive …	00590(Arachidonic acid metabolism);04726(Serotonergic synapse);04750(Inflammatory mediator regulation of TRP channels);01523(Antifolate resistance);01523(Antifolate resistance)	0.0286307	0.0403366	0.0274437	0.155439	0.113727	0.101861	0.259849	-1.94426	0.0106198	0.0403613	down
LOC101083916	XM_023249085.2	GO:0016021(integral component of membrane)	NA	1.00633	0.791052	0.586435	0.428561	0.269578	0.239556	2.54221	1.34608	0.0106438	0.0404422	up
LOC101088485	XM_003985706.6	GO:0000788(nuclear nucleosome);GO:0003677(DNA binding);GO:0006334(nucleosome assembly);GO:0046982(protein heterodimerization activity)	05203(Viral carcinogenesis);05322(Systemic lupus erythematosus);05034(Alcoholism)	0.273776	0.331561	0.122429	0.877039	0.708346	0.390026	0.368412	-1.44061	0.0106949	0.0405792	down
CYGB	XM_011289397.4;XM_011289398.4;XM_011289399.4	GO:0005344(oxygen carrier activity);GO:0005506(iron ion binding);GO:0015671(oxygen transport);GO:0019825(oxygen binding);GO:0020037(heme binding);GO:0043005(neuron projection);GO:0043025(neuronal cell body);GO:0043025(neuronal cell body)	NA	0.0989148	0.0986455	0.162436	0.529439	0.294571	0.270557	0.328894	-1.6043	0.010718	0.0406455	down
LOC102900058	XR_006599418.1;XR_006599417.1	NA	NA	0.797776	0.728118	0.841782	0.250096	0.331632	0.255545	2.82784	1.4997	0.0107341	0.0406923	up
LOC111562139	XR_002745183.1	NA	NA	2.05855	1.35288	2.31566	7.17819	7.13765	6.58424	0.274022	-1.86764	0.0107396	0.0407059	down
LOC102899398	XR_890906.4	NA	NA	0.406813	0.159644	0.370012	0	0	0	3121.56	11.6081	0.0107445	0.0407174	up
LOC111556692	XR_006586661.1;XR_006586660.1;XR_006586662.1;XR_006586659.1	NA	NA	0.317677	0.29386	0.12064	0	0.084919	0	8.62206	3.10803	0.0107574	0.0407594	up
IL17REL	XM_045062552.1	GO:0005887(integral component of plasma membrane);GO:0019221(cytokine-mediated signaling pathway);GO:0030368(interleukin-17 receptor activity)	NA	0	0	0	0.061392	0	0.059301	0.00248565	-8.65216	0.0108041	0.0408929	down
GPR61	XM_045033262.1	GO:0004930(G-protein coupled receptor activity);GO:0005575(cellular_component);GO:0005886(plasma membrane);GO:0007186(G-protein coupled receptor signaling pathway);GO:0008150(biological_process);GO:0016021(integral component of membrane);GO:0043235(receptor complex)	NA	0	0.035502	0.039799	0.087021	0.19568	0.15344	0.172653	-2.53405	0.0108526	0.0410337	down
LOC105260609	XR_002742759.2;XR_006598788.1	GO:0003735(structural constituent of ribosome);GO:0006412(translation);GO:0022625(cytosolic large ribosomal subunit);GO:0022625(cytosolic large ribosomal subunit)	03010(Ribosome);03010(Ribosome)	0.018881	0	0.0633259	0	0	0	274.023	8.09815	0.0109049	0.0412025	up
TMEM17	XM_003984037.6	GO:0007224(smoothened signaling pathway);GO:0016021(integral component of membrane);GO:0036038(MKS complex);GO:0060170(ciliary membrane)	NA	1.64327	1.77617	1.68941	0.713463	0.637717	1.02035	2.15425	1.10718	0.0110689	0.0417489	up
CFAP45	XR_006591712.1	GO:0005654(nucleoplasm)	NA	0	0	0	0.0757719	0.0409547	0	0.00257011	-8.60396	0.0111761	0.0420947	down
SAYSD1	XM_023253939.2	GO:0016021(integral component of membrane)	NA	1.21871	1.6083	1.15651	0.60912	0.386208	0.826063	2.18708	1.129	0.011224	0.0422677	up
MCMDC2	XR_006592413.1;XM_045049824.1	GO:0003677(DNA binding);GO:0005524(ATP binding);GO:0006260(DNA replication);GO:0006260(DNA replication)	NA	0.217983	0.175176	0.428747	0.538144	0.651496	0.478401	0.492737	-1.02111	0.0112337	0.0422967	down
LOC109500876	XR_006599686.1	NA	NA	0	0	0	0.103392	0.039501	0	0.00209947	-8.89576	0.0112497	0.0423423	down
LOC123381786	XR_006589221.1	GO:0008408(3'-5' exonuclease activity)	NA	0.184549	0.11302	0.086758	0.044712	0	0.021256	5.82596	2.5425	0.011334	0.0426	up
LOC123379052	XR_006583013.1	NA	NA	0.08638	0	0.123079	0	0	0	698.197	9.44749	0.0114396	0.0429223	up
LOC111562184	XR_002745226.2	NA	NA	0.189642	0.231558	0	0.940559	2.24144	1.87607	0.0832728	-3.58601	0.0114883	0.0430826	down
LOC101093602	XM_023252845.2;XM_023252844.2	GO:0007165(signal transduction);GO:0007165(signal transduction)	NA	0.0782121	0	0.0532299	0.119619	0.208469	0.381774	0.185166	-2.43311	0.0115064	0.0431415	down
LOC109501593	XR_002159771.3	NA	NA	1.14365	1.37231	2.23226	3.65369	2.38111	3.53339	0.496251	-1.01086	0.0115727	0.0433615	down
STAR	NM_001246196.1	GO:0005739(mitochondrion);GO:0006694(steroid biosynthetic process);GO:0008211(glucocorticoid metabolic process);GO:0015485(cholesterol binding);GO:0017127(cholesterol transporter activity);GO:0030301(cholesterol transport);GO:0044255(cellular lipid metabolic process);GO:0050810(regulation of steroid biosynthetic process)	04913(Ovarian Steroidogenesis);04925(Aldosterone synthesis and secretion);04927(Cortisol synthesis and secretion);04979(Cholesterol metabolism);04934(Cushing syndrome)	0.300488	0.180646	0.255586	0.896723	0.517098	0.922671	0.31531	-1.66516	0.0116621	0.0436585	down
LAMP3	XM_045037217.1;XM_019840068.3;XM_003991887.5	GO:0005765(lysosomal membrane);GO:0016021(integral component of membrane);GO:0097233(alveolar lamellar body membrane);GO:0097233(alveolar lamellar body membrane)	04142(Lysosome);04142(Lysosome)	0	0	0	0.0393659	0.0260984	0.0233486	0.00337789	-8.20966	0.011711	0.0438264	down
KEF43_t06	unassigned_transcript_847	NA	NA	10.1937	9.70525	11.5941	20.6543	18.4916	24.9862	0.491064	-1.02602	0.0117231	0.043864	down
DRD2	XM_045038299.1;XM_045038298.1	GO:0001591(dopamine neurotransmitter receptor activity, coupled via Gi/Go);GO:0001963(synaptic transmission, dopaminergic);GO:0004935(adrenergic receptor activity);GO:0005887(integral component of plasma membrane);GO:0007194(negative regulation of adenylate cyclase activity);GO:0007195(adenylate cyclase-inhibiting dopamine receptor signaling pathway);GO:0009636(response to toxic substance);GO:001…	04015(Rap1 signaling pathway);04024(cAMP signaling pathway);04080(Neuroactive ligand-receptor interaction);04540(Gap junction);04728(Dopaminergic synapse);05012(Parkinson disease);05030(Cocaine addiction);05034(Alcoholism);05034(Alcoholism)	0.209541	0.205616	0.306773	0.341773	0.605512	0.54055	0.485222	-1.04328	0.0117358	0.0439042	down
ADORA2B	XM_023244088.2	GO:0001609(G-protein coupled adenosine receptor activity);GO:0001973(adenosine receptor signaling pathway);GO:0002882(positive regulation of chronic inflammatory response to non-antigenic stimulus);GO:0005886(plasma membrane);GO:0007189(adenylate cyclase-activating G-protein coupled receptor signaling pathway);GO:0010575(positive regulation of vascular endothelial growth factor production);GO:001…	04015(Rap1 signaling pathway);04020(Calcium signaling pathway);04080(Neuroactive ligand-receptor interaction);04270(Vascular smooth muscle contraction);05034(Alcoholism)	1.77837	2.49948	1.28439	0.865282	0.797348	1.07866	2.02906	1.02081	0.0117652	0.0440065	up
SERPINC1	XM_003999208.4	GO:0004867(serine-type endopeptidase inhibitor activity);GO:0005615(extracellular space)	04610(Complement and coagulation cascades)	0	0	0.038055	0.188016	0.444456	0	0.0601687	-4.05484	0.0119032	0.0444762	down
LOC109493411	XR_002147636.3	NA	NA	0.097611	0.077275	0.048889	0.536911	0.276577	0.239118	0.212591	-2.23384	0.011925	0.044527	down
CCDC169	XR_006593978.1	GO:0003674(molecular_function);GO:0005575(cellular_component);GO:0008150(biological_process)	NA	0	0	0	0.09788	0	0.358145	0.000657859	-10.5699	0.0119302	0.0445323	down
LOC109494297	XR_002738020.2	NA	NA	0.097929	0.404702	0.825467	0	0	0	4426.99	12.1121	0.0119786	0.0446962	up
MAP7D2	XM_019823643.2;XM_019823640.2;XM_045050699.1;XM_019823644.2	GO:0000226(microtubule cytoskeleton organization);GO:0005198(structural molecule activity);GO:0015630(microtubule cytoskeleton);GO:0015630(microtubule cytoskeleton)	NA	0.0307042	0.0610318	0.0502641	0.159732	0.224919	0.0980373	0.294186	-1.7652	0.0119909	0.0447342	down
PNLDC1	XM_019831448.3;XM_045058320.1;XM_045058319.1;XM_045058321.1	GO:0003676(nucleic acid binding);GO:0005634(nucleus);GO:0005634(nucleus)	03018(RNA degradation);03018(RNA degradation)	0	0	0.0699962	0.362667	0.0818882	0.203146	0.108069	-3.20998	0.0120173	0.0448173	down
LOC123379280	XR_006583551.1	NA	NA	0.103464	0.099821	0.041102	0.221027	0.162384	0.181721	0.432442	-1.20942	0.0120402	0.0448949	down
FOLR2	XM_045038786.1	GO:0002548(monocyte chemotaxis);GO:0005542(folic acid binding);GO:0005576(extracellular region);GO:0005886(plasma membrane);GO:0006501(C-terminal protein lipidation);GO:0006898(receptor-mediated endocytosis);GO:0006954(inflammatory response);GO:0008144(drug binding);GO:0008284(positive regulation of cell proliferation);GO:0008517(folic acid transmembrane transporter activity);GO:0009986(cell surf…	04144(Endocytosis);01523(Antifolate resistance)	0	0	0	0.0852169	0.114909	0.0788554	0.00107534	-9.86099	0.0121153	0.0451439	down
LOC102899172	XR_006589663.1;XR_002148897.2;XR_441818.4	NA	NA	0.0478862	0.0166924	0.0161116	0.158004	0.0832087	0.122515	0.221843	-2.17239	0.0121531	0.0452489	down
LOC111561591	XR_002744233.1	NA	NA	2.37464	1.46083	1.48865	4.11356	3.56258	3.94749	0.458043	-1.12644	0.0121592	0.0452605	down
LOC102899506	XR_440859.5	GO:0016020(membrane);GO:0016021(integral component of membrane);GO:0046983(protein dimerization activity);GO:0061588(calcium activated phospholipid scrambling)	NA	0.193521	0.089895	0.225399	0	0	0	1696.05	10.728	0.0122071	0.0454171	up
LOC123380769	XR_006586934.1	NA	NA	0.042731	0.04146	0.044055	0.083133	0.224936	0.146378	0.282202	-1.8252	0.0122603	0.0455741	down
LOC123386012	XR_006599393.1	NA	NA	0	0	0	0	0	0.405902	0.000739095	-10.402	0.0122938	0.0456829	down
LOC123385605	XR_006598473.1	NA	NA	0.059405	0.031353	0	0.374875	0.100003	0.142104	0.1471	-2.76513	0.012406	0.0460445	down
LOC101092025	XM_003985719.5	GO:0000790(nuclear chromatin);GO:0003677(DNA binding);GO:0006342(chromatin silencing)	04217(Necroptosis);05322(Systemic lupus erythematosus);05034(Alcoholism)	0.161532	0.19022	0.27641	0.572013	0.389338	0.445197	0.446598	-1.16295	0.0124094	0.0460492	down
WNT4	XM_023258283.2;XM_023258284.2	GO:0001658(branching involved in ureteric bud morphogenesis);GO:0001837(epithelial to mesenchymal transition);GO:0001838(embryonic epithelial tube formation);GO:0001889(liver development);GO:0003714(transcription corepressor activity);GO:0005109(frizzled binding);GO:0005615(extracellular space);GO:0005737(cytoplasm);GO:0006702(androgen biosynthetic process);GO:0008584(male gonad development);GO:0…	04310(Wnt signaling pathway);04390(Hippo signaling pathway);04150(mTOR signaling pathway);04550(Signaling pathways regulating pluripotency of stem cells);04919(Thyroid hormone signaling pathway);04916(Melanogenesis);04360(Axon guidance);05200(Pathways in cancer);05205(Proteoglycans in cancer);05225(Hepatocellular carcinoma);05226(Gastric cancer);05217(Basal cell carcinoma);05224(Breast cancer);04…	0.223548	0.154472	0.217711	0.313452	0.295392	0.598963	0.493233	-1.01966	0.0125045	0.0463385	down
LOC109492109	XR_002145854.2	NA	NA	0	0	0	0	0.146128	0.599954	0.000402101	-11.2802	0.0126027	0.0466223	down
LOC123379567	XR_006584185.1	NA	NA	0.179818	0.156293	0.098556	0	0	0	1448.89	10.5007	0.0127005	0.0469278	up
LOC123382563	XR_006591123.1;XR_006591122.1	GO:0005634(nucleus);GO:0005654(nucleoplasm);GO:0005739(mitochondrion);GO:0005743(mitochondrial inner membrane);GO:0005759(mitochondrial matrix);GO:0005886(plasma membrane);GO:0006094(gluconeogenesis);GO:0006099(tricarboxylic acid cycle);GO:0006107(oxaloacetate metabolic process);GO:0006108(malate metabolic process);GO:0006475(internal protein amino acid acetylation);GO:0006734(NADH metabolic proc…	00020(Citrate cycle (TCA cycle));00620(Pyruvate metabolism);00630(Glyoxylate and dicarboxylate metabolism);00270(Cysteine and methionine metabolism);00270(Cysteine and methionine metabolism)	0.00268466	0.0106788	0.0175933	0.0446079	0.0417885	0.0588863	0.21308	-2.23053	0.0127114	0.0469522	down
LOC123383779	XR_006593983.1	NA	NA	0.526384	0.465556	0.386355	0.190475	0.119184	0.060639	3.72212	1.89613	0.0127136	0.0469522	up
SRRM3	XM_023247143.2	GO:0003674(molecular_function);GO:0005575(cellular_component);GO:0008150(biological_process)	NA	0	0	0	0.053194	0.042809	0.011315	0.00279543	-8.48271	0.0127261	0.0469858	down
LOC102901794	XR_006589259.1	GO:0005886(plasma membrane)	NA	0.075528	0.179448	0.078469	0	0	0.029683	11.2335	3.48974	0.0128042	0.0472301	up
LOC102902334	XR_442020.5;XR_006590492.1	NA	NA	0.0623681	0.105935	0.0705418	0	0	0	796.149	9.63689	0.0128539	0.0473972	up
CDKL1	XM_003987625.5	GO:0004674(protein serine/threonine kinase activity);GO:0005524(ATP binding);GO:0006468(protein phosphorylation);GO:0070062(extracellular exosome)	NA	0.050457	0.020506	0.041884	0.265975	0.163891	0.059852	0.230433	-2.11758	0.0128579	0.0474038	down
LOC123382706	XR_006591468.1	GO:0004114(3',5'-cyclic-nucleotide phosphodiesterase activity);GO:0007165(signal transduction);GO:0046872(metal ion binding)	00230(Purine metabolism);04024(cAMP signaling pathway);04928(Parathyroid hormone synthesis, secretion and action);05032(Morphine addiction)	0.031975	0.037958	0.089698	0	0	0	532.103	9.05556	0.012874	0.0474396	up
LOC123380324	XR_006585913.1	NA	NA	0	0	0	0	0.122969	0.0463292	0.00177202	-9.14039	0.0128742	0.0474396	down
CALCRL	XM_011285418.3;XM_011285419.3	GO:0001525(angiogenesis);GO:0001605(adrenomedullin receptor activity);GO:0001635(calcitonin gene-related peptide receptor activity);GO:0004948(calcitonin receptor activity);GO:0005764(lysosome);GO:0005768(endosome);GO:0005783(endoplasmic reticulum);GO:0005886(plasma membrane);GO:0006171(cAMP biosynthetic process);GO:0006816(calcium ion transport);GO:0007166(cell surface receptor signaling pathway…	04080(Neuroactive ligand-receptor interaction);04270(Vascular smooth muscle contraction);04270(Vascular smooth muscle contraction)	0.148758	0.078706	0.051049	0.435418	0.131747	0.186445	0.369572	-1.43607	0.0129278	0.047605	down
PODXL2	XM_045052043.1;XM_023250087.2	GO:0016021(integral component of membrane);GO:0050901(leukocyte tethering or rolling);GO:0050901(leukocyte tethering or rolling)	NA	0.18294	0.169308	0	0.457573	0.474059	0.393192	0.265883	-1.91114	0.0131868	0.04841	down
COL17A1	XM_019813785.3	GO:0016021(integral component of membrane)	04974(Protein digestion and absorption)	0	0	0	0.006055	0.020072	0.038931	0.00461127	-7.76062	0.0133584	0.0489565	down
LOC101084382	XM_045033337.1	GO:0003723(RNA binding);GO:0003735(structural constituent of ribosome);GO:0006412(translation);GO:0022625(cytosolic large ribosomal subunit)	03010(Ribosome)	1.21789	1.12934	1.61862	2.62837	2.46559	3.95173	0.438423	-1.1896	0.013496	0.0493773	down
LOC109499179	XR_002156366.3;XR_002156367.3	NA	NA	0.346148	0.392358	0.423993	1.1109	0.82391	0.884136	0.412387	-1.27793	0.0135671	0.0495952	down
LOC123380842	XR_006587141.1	GO:0000287(magnesium ion binding);GO:0004170(dUTP diphosphatase activity);GO:0005737(cytoplasm);GO:0006226(dUMP biosynthetic process);GO:0046081(dUTP catabolic process)	NA	0.230082	0.117558	0.228863	0.482471	0.436652	0.592441	0.381395	-1.39064	0.0135862	0.0496567	down
LOC102901288	XR_441125.4	NA	NA	0	0	0.022558	0	0.441849	0.052114	0.0456674	-4.45269	0.0136233	0.0497686	down
LOC111562145	XR_002745189.1	NA	NA	5.57376	6.15159	9.3528	22.3175	16.4085	11.3809	0.420664	-1.24926	0.0136237	0.0497686	down
LOC123381223	XR_006587983.1	NA	NA	0.0147336	0.0118354	0.0432651	0	0	0	232.78	7.86283	0.0136831	0.0499433	up
